# Supplementary material for: Unlocking New Topologies in Zr-Based Metal–Organic Frameworks by Combining Linker Flexibility and Building Block Disorder
Source: J Am Chem Soc. 2023 Apr 26;145(18):10051–60. doi: 10.1021/jacs.2c13731 (PMC10176567; doi:10.1021/jacs.2c13731)
Supplement: Supplementary file 1 — ja2c13731_si_001.zip [file ja2c13731_si_001.zip]

Archive with 10 entries (10 files):
- 2182237.pgrid
- 2182237.vesta
- 2206443.pgrid
- 2206443.vesta
- 2206530.pgrid
- 2206530.vesta
- 2206543.pgrid
- 2206543.vesta
- 2215758.pgrid
- 2215758.vesta
