# Supplementary material for: Unlocking New Topologies in Zr-Based Metal–Organic Frameworks by Combining Linker Flexibility and Building Block Disorder
Source: J Am Chem Soc. 2023 Apr 26;145(18):10051–60. doi: 10.1021/jacs.2c13731 (PMC10176567; doi:10.1021/jacs.2c13731)
Supplement: Supplementary file 1 — ja2c13731_si_001.zip [file ja2c13731_si_001.zip › 2182237.vesta]

#VESTA_FORMAT_VERSION 3.5.4


CRYSTAL

TITLE
C148.081 H93.644 O29.176 Zr6.113

IMPORT_DENSITY 1
+1.000000 2182237.pgrid

GROUP
223 1 P m -3 n
SYMOP
 0.000000  0.000000  0.000000  1  0  0   0  1  0   0  0  1   1
 0.000000  0.000000  0.000000 -1  0  0   0 -1  0   0  0 -1   1
 0.000000  0.000000  0.000000 -1  0  0   0 -1  0   0  0  1   1
 0.000000  0.000000  0.000000  1  0  0   0  1  0   0  0 -1   1
 0.000000  0.000000  0.000000 -1  0  0   0  1  0   0  0 -1   1
 0.000000  0.000000  0.000000  1  0  0   0 -1  0   0  0  1   1
 0.000000  0.000000  0.000000  1  0  0   0 -1  0   0  0 -1   1
 0.000000  0.000000  0.000000 -1  0  0   0  1  0   0  0  1   1
 0.000000  0.000000  0.000000  0  0  1   1  0  0   0  1  0   1
 0.000000  0.000000  0.000000  0  0 -1  -1  0  0   0 -1  0   1
 0.000000  0.000000  0.000000  0  0  1  -1  0  0   0 -1  0   1
 0.000000  0.000000  0.000000  0  0 -1   1  0  0   0  1  0   1
 0.000000  0.000000  0.000000  0  0 -1  -1  0  0   0  1  0   1
 0.000000  0.000000  0.000000  0  0  1   1  0  0   0 -1  0   1
 0.000000  0.000000  0.000000  0  0 -1   1  0  0   0 -1  0   1
 0.000000  0.000000  0.000000  0  0  1  -1  0  0   0  1  0   1
 0.000000  0.000000  0.000000  0  1  0   0  0  1   1  0  0   1
 0.000000  0.000000  0.000000  0 -1  0   0  0 -1  -1  0  0   1
 0.000000  0.000000  0.000000  0 -1  0   0  0  1  -1  0  0   1
 0.000000  0.000000  0.000000  0  1  0   0  0 -1   1  0  0   1
 0.000000  0.000000  0.000000  0  1  0   0  0 -1  -1  0  0   1
 0.000000  0.000000  0.000000  0 -1  0   0  0  1   1  0  0   1
 0.000000  0.000000  0.000000  0 -1  0   0  0 -1   1  0  0   1
 0.000000  0.000000  0.000000  0  1  0   0  0  1  -1  0  0   1
 0.500000  0.500000  0.500000  0  1  0   1  0  0   0  0 -1   1
 0.500000  0.500000  0.500000  0 -1  0  -1  0  0   0  0  1   1
 0.500000  0.500000  0.500000  0 -1  0  -1  0  0   0  0 -1   1
 0.500000  0.500000  0.500000  0  1  0   1  0  0   0  0  1   1
 0.500000  0.500000  0.500000  0  1  0  -1  0  0   0  0  1   1
 0.500000  0.500000  0.500000  0 -1  0   1  0  0   0  0 -1   1
 0.500000  0.500000  0.500000  0 -1  0   1  0  0   0  0  1   1
 0.500000  0.500000  0.500000  0  1  0  -1  0  0   0  0 -1   1
 0.500000  0.500000  0.500000  1  0  0   0  0  1   0 -1  0   1
 0.500000  0.500000  0.500000 -1  0  0   0  0 -1   0  1  0   1
 0.500000  0.500000  0.500000 -1  0  0   0  0  1   0  1  0   1
 0.500000  0.500000  0.500000  1  0  0   0  0 -1   0 -1  0   1
 0.500000  0.500000  0.500000 -1  0  0   0  0 -1   0 -1  0   1
 0.500000  0.500000  0.500000  1  0  0   0  0  1   0  1  0   1
 0.500000  0.500000  0.500000  1  0  0   0  0 -1   0  1  0   1
 0.500000  0.500000  0.500000 -1  0  0   0  0  1   0 -1  0   1
 0.500000  0.500000  0.500000  0  0  1   0  1  0  -1  0  0   1
 0.500000  0.500000  0.500000  0  0 -1   0 -1  0   1  0  0   1
 0.500000  0.500000  0.500000  0  0  1   0 -1  0   1  0  0   1
 0.500000  0.500000  0.500000  0  0 -1   0  1  0  -1  0  0   1
 0.500000  0.500000  0.500000  0  0 -1   0  1  0   1  0  0   1
 0.500000  0.500000  0.500000  0  0  1   0 -1  0  -1  0  0   1
 0.500000  0.500000  0.500000  0  0 -1   0 -1  0  -1  0  0   1
 0.500000  0.500000  0.500000  0  0  1   0  1  0   1  0  0   1
 -1.0 -1.0 -1.0  1 0 0  0 0 0  0 0 0
TRANM 0
 0.000000  0.000000  0.000000  1  0  0   0  1  0   0  0  1
LTRANSL
 -1
 0.000000  0.000000  0.000000  0.000000  0.000000  0.000000
LORIENT
 -1   0   0   0   0
 1.000000  0.000000  0.000000  1.000000  0.000000  0.000000
 0.000000  0.000000  1.000000  0.000000  0.000000  1.000000
LMATRIX
 1.000000  0.000000  0.000000  0.000000
 0.000000  1.000000  0.000000  0.000000
 0.000000  0.000000  1.000000  0.000000
 0.000000  0.000000  0.000000  1.000000
 0.000000  0.000000  0.000000
CELLP
 41.646000  41.646000  41.646000  90.000000  90.000000  90.000000
  0.004000   0.004000   0.004000   0.000000   0.000000   0.000000
STRUC
  1 Zr        Zr1  1.0000   0.958030   0.750000   0.541970   24j     ..2
                            0.000020   0.000000   0.000020  0.00
  2 Zr        Zr2  1.0000   1.000000   0.690500   0.500000   12h mm2 . .
                            0.000000   0.000020   0.000000  0.00
  3  O         O8  1.0000   1.000000   0.724670   0.535610   24k     m..
                            0.000000   0.000050   0.000050  0.00
  4  O         O2  0.9310   0.940310   0.703880   0.560880   48l       1
                            0.000060   0.000060   0.000050  0.00
  5  O         O6  0.9310   0.752240   0.527180   0.906750   48l       1
                            0.000040   0.000040   0.000040  0.00
  6  O         O1  0.9310   0.967630   0.665120   0.534360   48l       1
                            0.000040   0.000050   0.000050  0.00
  7  C        C26  0.9310   0.765090   0.500000   0.858880   24k     m..
                            0.000100   0.000000   0.000080  0.00
  8  C        C27  0.9310   0.755750   0.500000   0.893460   24k     m..
                            0.000080   0.000000   0.000080  0.00
  9  C        C48  0.9310   0.947290   0.674890   0.554670   48l       1
                            0.000060   0.000060   0.000060  0.00
 10  C        C41  0.9310   0.928700   0.650030   0.572680   48l       1
                            0.000070   0.000070   0.000070  0.00
 11  C        C42  0.4657   0.899300   0.659400   0.587290   48l       1
                            0.000160   0.000170   0.000180  0.00
 12  H        H42  0.4657   0.892400   0.681100   0.586300   48l       1
                            0.000000   0.000000   0.000000  0.00
 13  C        C43  0.4657   0.880840   0.636500   0.603020   48l       1
                            0.000180   0.000160   0.000190  0.00
 14  H        H43  0.4657   0.861200   0.642400   0.613100   48l       1
                            0.000000   0.000000   0.000000  0.00
 15  C        C38  0.9310   0.892080   0.603130   0.603780   48l       1
                            0.000090   0.000080   0.000090  0.00
 16  C        C39  0.4657   0.921500   0.596240   0.592080   48l       1
                            0.000160   0.000170   0.000190  0.00
 17  H        H39  0.4657   0.930100   0.575300   0.595000   48l       1
                            0.000000   0.000000   0.000000  0.00
 18  C        C40  0.4657   0.939660   0.619450   0.575620   48l       1
                            0.000160   0.000160   0.000180  0.00
 19  H        H40  0.4657   0.959800   0.613700   0.566500   48l       1
                            0.000000   0.000000   0.000000  0.00
 20  C        C17  0.9310   0.809300   0.500000   0.693790   24k     m..
                            0.000100   0.000000   0.000090  0.00
 21  C        C21  0.4657   0.818000   0.475350   0.713920   48l       1
                            0.000200   0.000150   0.000150  0.00
 22  H        H21  0.4657   0.829800   0.457700   0.705600   48l       1
                            0.000000   0.000000   0.000000  0.00
 23  C        C22  0.4657   0.810000   0.475850   0.746050   48l       1
                            0.000200   0.000160   0.000150  0.00
 24  H        H22  0.4657   0.816800   0.458500   0.759200   48l       1
                            0.000000   0.000000   0.000000  0.00
 25  C        C20  0.9310   0.792920   0.500000   0.759770   24k     m..
                            0.000120   0.000000   0.000090  0.00
 26  C        C19  0.4657   0.785600   0.473350   0.740370   48l       1
                            0.000200   0.000140   0.000150  0.00
 27  H        H19  0.4657   0.775800   0.454900   0.749600   48l       1
                            0.000000   0.000000   0.000000  0.00
 28  C        C18  0.4657   0.792680   0.473830   0.707460   48l       1
                            0.000180   0.000140   0.000140  0.00
 29  H        H18  0.4657   0.786200   0.456400   0.694200   48l       1
                            0.000000   0.000000   0.000000  0.00
 30  C        C25  0.9310   0.770190   0.528570   0.843010   48l       1
                            0.000100   0.000080   0.000070  0.00
 31  H        H25  0.9310   0.767500   0.548300   0.854100   48l       1
                            0.000000   0.000000   0.000000  0.00
 32  C        C16  0.9310   0.813890   0.500000   0.657440   24k     m..
                            0.000100   0.000000   0.000090  0.00
 33  C        C23  0.9310   0.783660   0.500000   0.794120   24k     m..
                            0.000130   0.000000   0.000100  0.00
 34  C        C24  0.9310   0.779280   0.528670   0.810730   48l       1
                            0.000110   0.000080   0.000080  0.00
 35  H        H24  0.9310   0.782500   0.548500   0.800000   48l       1
                            0.000000   0.000000   0.000000  0.00
 36  C        C30  0.4657   0.883130   0.558310   0.642030   48l       1
                            0.000170   0.000140   0.000140  0.00
 37  H        H30  0.4657   0.904600   0.560800   0.649400   48l       1
                            0.000000   0.000000   0.000000  0.00
 38  C        C37  0.4657   0.840080   0.529770   0.612540   48l       1
                            0.000100   0.000070   0.000050  0.00
 39  H        H37  0.4657   0.831400   0.513500   0.599100   48l       1
                            0.000000   0.000000   0.000000  0.00
 40  C        C36  0.4657   0.858970   0.553990   0.599490   48l       1
                            0.000100   0.000080   0.000050  0.00
 41  H        H36  0.4657   0.863300   0.554300   0.577100   48l       1
                            0.000000   0.000000   0.000000  0.00
 42  C        C31  0.9310   0.871610   0.577760   0.619220   48l       1
                            0.000070   0.000060   0.000070  0.00
 43  C        C35  0.4657   0.865340   0.577310   0.652000   48l       1
                            0.000100   0.000070   0.000070  0.00
 44  H        H35  0.4657   0.874000   0.593600   0.665500   48l       1
                            0.000000   0.000000   0.000000  0.00
 45  C        C34  0.4657   0.846450   0.553090   0.665050   48l       1
                            0.000090   0.000080   0.000050  0.00
 46  H        H34  0.4657   0.842200   0.552800   0.687500   48l       1
                            0.000000   0.000000   0.000000  0.00
 47  C        C28  0.9310   0.833820   0.529320   0.645320   48l       1
                            0.000060   0.000050   0.000060  0.00
 48  C        C33  0.4657   0.819420   0.551320   0.622840   48l       1
                            0.000180   0.000160   0.000150  0.00
 49  H        H33  0.4657   0.797300   0.549700   0.617400   48l       1
                            0.000000   0.000000   0.000000  0.00
 50  C        C32  0.4657   0.838890   0.575220   0.609260   48l       1
                            0.000180   0.000160   0.000160  0.00
 51  H        H32  0.4657   0.830400   0.589500   0.593700   48l       1
                            0.000000   0.000000   0.000000  0.00
 52  C        C29  0.4657   0.863900   0.534540   0.654900   48l       1
                            0.000150   0.000140   0.000140  0.00
 53  H        H29  0.4657   0.872500   0.521300   0.671400   48l       1
                            0.000000   0.000000   0.000000  0.00
 54  C        C47  0.4657   0.893170   0.633540   0.614560   48l       1
                            0.000170   0.000150   0.000160  0.00
 55  H        H47  0.4657   0.881800   0.639000   0.633600   48l       1
                            0.000000   0.000000   0.000000  0.00
 56  C        C46  0.4657   0.910410   0.656950   0.598620   48l       1
                            0.000170   0.000160   0.000150  0.00
 57  H        H46  0.4657   0.909400   0.678500   0.606100   48l       1
                            0.000000   0.000000   0.000000  0.00
 58  C        C44  0.4657   0.911720   0.594170   0.576370   48l       1
                            0.000190   0.000170   0.000190  0.00
 59  H        H44  0.4657   0.911700   0.572600   0.568900   48l       1
                            0.000000   0.000000   0.000000  0.00
 60  C        C45  0.4657   0.930740   0.617310   0.560840   48l       1
                            0.000180   0.000160   0.000180  0.00
 61  H        H45  0.4657   0.944300   0.611800   0.543400   48l       1
                            0.000000   0.000000   0.000000  0.00
 62 Zr        Zr3  0.1852   0.541430   0.519900   0.537640   48l       1
                            0.000090   0.000020   0.000100  0.00
 63 Zr        Zr4  0.1670   0.528250   0.500000   0.549880   24k     m..
                            0.000110   0.000000   0.000080  0.00
 64  C        C13  0.9310   0.779720   0.500000   0.643080   24k     m..
                            0.000130   0.000000   0.000130  0.00
 65  C        C14  0.4657   0.768310   0.475210   0.622700   48l       1
                            0.000190   0.000190   0.000200  0.00
 66  H        H14  0.4657   0.782500   0.458300   0.616900   48l       1
                            0.000000   0.000000   0.000000  0.00
 67  C        C15  0.4657   0.737000   0.474880   0.611140   48l       1
                            0.000200   0.000180   0.000150  0.00
 68  C        C10  0.9310   0.716860   0.500000   0.618330   24k     m..
                            0.000140   0.000000   0.000150  0.00
 69  C        C11  0.4657   0.726000   0.477500   0.639100   48l       1
                            0.000200   0.000200   0.000200  0.00
 70  H        H11  0.4657   0.711100   0.461500   0.645800   48l       1
                            0.000000   0.000000   0.000000  0.00
 71  C        C12  0.4657   0.757090   0.477200   0.651200   48l       1
                            0.000190   0.000200   0.000200  0.00
 72  H        H12  0.4657   0.763000   0.460700   0.665800   48l       1
                            0.000000   0.000000   0.000000  0.00
 73  O         O5  0.4005   0.577800   0.524300   0.558300   48l       1
                            0.000000   0.000000   0.000000  0.00
 74  C         C1  0.9310   0.591600   0.500000   0.557500   24k     m..
                            0.000000   0.000000   0.000000  0.00
 75  C         C8  0.4005   0.668030   0.527700   0.597070   48l       1
                            0.000190   0.000300   0.000100  0.00
 76  C         C9  0.4005   0.638200   0.528000   0.582800   48l       1
                            0.000300   0.000400   0.000170  0.00
 77  C         C7  0.2794   0.650800   0.515410   0.558000   48l       1
                            0.000300   0.000190   0.000300  0.00
 78  C         C2  0.9310   0.624360   0.500000   0.573970   24k     m..
                            0.000170   0.000000   0.000150  0.00
 79  C         C3  0.2515   0.630000   0.486000   0.602600   48l       1
                            0.000400   0.000200   0.000300  0.00
 80  C         C4  0.2515   0.660100   0.486240   0.616700   48l       1
                            0.000300   0.000190   0.000300  0.00
 81  C         C5  0.9310   0.684590   0.500000   0.602830   24k     m..
                            0.000180   0.000000   0.000150  0.00
 82  C         C6  0.2794   0.681300   0.514970   0.573440   48l       1
                            0.000200   0.000080   0.000150  0.00
 83  O         O4  0.2794   0.593000   0.516400   0.529900   48l       1
                            0.000300   0.000200   0.000200  0.00
 84  O         O3  0.2515   0.570000   0.486700   0.574200   48l       1
                            0.000300   0.000200   0.000300  0.00
 85  H         H4  0.2515   0.662900   0.475700   0.637500   48l       1
                            0.001100   0.000400   0.000700  0.00
 86  H         H3  0.2515   0.613700   0.475200   0.615000   48l       1
                            0.001000   0.000400   0.000800  0.00
 87  H         H9  0.4005   0.628700   0.548500   0.579800   48l       1
                            0.000800   0.000900   0.000400  0.00
 88  H         H8  0.4005   0.678500   0.547100   0.603600   48l       1
                            0.000400   0.000800   0.000200  0.00
 89  H         H6  0.2794   0.698300   0.524320   0.564200   48l       1
                            0.000500   0.000130   0.000200  0.00
 90  H         H7  0.2794   0.648400   0.524600   0.539800   48l       1
                            0.001000   0.000400   0.000700  0.00
 91  O        O11  1.0000   1.047180   0.716550   0.500000   24k     m..
                            0.000050   0.000050   0.000000  0.00
 92  O         O9  0.0690   0.973600   0.649400   0.523500   48l       1
                            0.000500   0.000500   0.000500  0.00
 93  H        H9A  0.0343   0.977000   0.650000   0.545500   48l       1
                            0.003000   0.002000   0.000500  0.00
 94  H        H9B  0.0690   0.984900   0.630700   0.519000   48l       1
                            0.001400   0.000600   0.002000  0.00
 95  O        O13  0.0690   0.931000   0.708300   0.566000   48l       1
                            0.000600   0.000900   0.000600  0.00
 96  H       H13A  0.0343   0.912800   0.717500   0.575200   48l       1
                            0.000700   0.000800   0.001300  0.00
 97  H       H13B  0.0690   0.941600   0.703300   0.585000   48l       1
                            0.001000   0.001200   0.000800  0.00
 98  H        H15  0.4657   0.729400   0.457500   0.598300   48l       1
                            0.000800   0.000500   0.000400  0.00
 99  H       H11A  1.0000   1.064700   0.704700   0.500000   24k     m..
                            0.000400   0.000600   0.000000  0.00
  0 0 0 0 0 0 0
THERI 1
  1        Zr1  0.050467
  2        Zr2  0.051647
  3         O8  0.054967
  4         O2  0.059767
  5         O6  0.056600
  6         O1  0.060967
  7        C26  0.064700
  8        C27  0.056300
  9        C48  0.059267
 10        C41  0.068033
 11        C42  0.077000
 12        H42  0.073000
 13        C43  0.081667
 14        H43  0.079000
 15        C38  0.084433
 16        C39  0.080667
 17        H39  0.085000
 18        C40  0.077000
 19        H40  0.080000
 20        C17  0.065600
 21        C21  0.081667
 22        H21  0.080000
 23        C22  0.081667
 24        H22  0.082000
 25        C20  0.073700
 26        C19  0.077667
 27        H19  0.081000
 28        C18  0.074000
 29        H18  0.082000
 30        C25  0.086967
 31        H25  0.082000
 32        C16  0.065400
 33        C23  0.077167
 34        C24  0.094567
 35        H24  0.093000
 36        C30  0.081667
 37        H30  0.079000
 38        C37  0.092333
 39        H37  0.093000
 40        C36  0.089667
 41        H36  0.090000
 42        C31  0.083000
 43        C35  0.086000
 44        H35  0.093000
 45        C34  0.081000
 46        H34  0.087000
 47        C28  0.068300
 48        C33  0.092333
 49        H33  0.093000
 50        C32  0.101667
 51        H32  0.098000
 52        C29  0.076667
 53        H29  0.076000
 54        C47  0.073333
 55        H47  0.078000
 56        C46  0.071667
 57        H46  0.076000
 58        C44  0.085000
 59        H44  0.086000
 60        C45  0.080000
 61        H45  0.079000
 62        Zr3  0.154333
 63        Zr4  0.110967
 64        C13  0.087667
 65        C14  0.095633
 66        H14  0.096000
 67        C15  0.098400
 68        C10  0.099667
 69        C11  0.097500
 70        H11  0.098000
 71        C12  0.094367
 72        H12  0.094000
 73         O5  0.112333
 74         C1  0.140000
 75         C8  0.135667
 76         C9  0.136667
 77         C7  0.138333
 78         C2  0.138667
 79         C3  0.138333
 80         C4  0.137000
 81         C5  0.135333
 82         C6  0.137333
 83         O4  0.137333
 84         O3  0.141333
 85         H4  0.138000
 86         H3  0.139000
 87         H9  0.137000
 88         H8  0.138000
 89         H6  0.137000
 90         H7  0.140000
 91        O11  0.056200
 92         O9  0.058333
 93        H9A  0.070000
 94        H9B  0.070000
 95        O13  0.060667
 96       H13A  0.070000
 97       H13B  0.070000
 98        H15  0.102000
 99       H11A  0.066000
  0 0 0
THERT 0
THERM
  1        Zr1    0.04736    0.05668    0.04736    0.00141    0.00146    0.00141
  2        Zr2    0.04534    0.05350    0.05610    0.00000    0.00000    0.00000
  3         O8    0.04840    0.06020    0.05630    0.00000    0.00000   -0.00120
  4         O2    0.05670    0.06230    0.06030   -0.00250    0.00480    0.00510
  5         O6    0.06730    0.05680    0.04570    0.00130    0.00470    0.00010
  6         O1    0.05440    0.05870    0.06980   -0.00270    0.00460    0.00670
  7        C26    0.07700    0.06700    0.05010    0.00000    0.00900    0.00000
  8        C27    0.05890    0.06410    0.04590    0.00000    0.00530    0.00000
  9        C48    0.05340    0.06220    0.06220   -0.00310    0.00170    0.00660
 10        C41    0.06480    0.06490    0.07440   -0.00550    0.00730    0.00970
 11        C42    0.07800    0.07100    0.08200    0.00100    0.01300    0.00600
 12        H42    0.00000    0.00000    0.00000    0.00000    0.00000    0.00000
 13        C43    0.08000    0.07900    0.08600   -0.00100    0.01800    0.00100
 14        H43    0.00000    0.00000    0.00000    0.00000    0.00000    0.00000
 15        C38    0.08700    0.07630    0.09000   -0.00880    0.02110    0.02000
 16        C39    0.07900    0.07300    0.09000    0.00500    0.00600    0.01600
 17        H39    0.00000    0.00000    0.00000    0.00000    0.00000    0.00000
 18        C40    0.07300    0.07200    0.08600    0.00200    0.00800    0.01500
 19        H40    0.00000    0.00000    0.00000    0.00000    0.00000    0.00000
 20        C17    0.07900    0.05900    0.05880    0.00000    0.02250    0.00000
 21        C21    0.10800    0.06900    0.06800    0.01900    0.02800    0.00600
 22        H21    0.00000    0.00000    0.00000    0.00000    0.00000    0.00000
 23        C22    0.10900    0.06800    0.06800    0.02400    0.02100    0.01100
 24        H22    0.00000    0.00000    0.00000    0.00000    0.00000    0.00000
 25        C20    0.09900    0.06600    0.05610    0.00000    0.02600    0.00000
 26        C19    0.10300    0.06300    0.06700   -0.00200    0.03000    0.00700
 27        H19    0.00000    0.00000    0.00000    0.00000    0.00000    0.00000
 28        C18    0.10300    0.05800    0.06100   -0.00100    0.02700    0.00000
 29        H18    0.00000    0.00000    0.00000    0.00000    0.00000    0.00000
 30        C25    0.13500    0.06450    0.06140   -0.00370    0.02900   -0.00240
 31        H25    0.00000    0.00000    0.00000    0.00000    0.00000    0.00000
 32        C16    0.07900    0.05780    0.05940    0.00000    0.01920    0.00000
 33        C23    0.11200    0.06100    0.05850    0.00000    0.02500    0.00000
 34        C24    0.15500    0.06380    0.06490   -0.00040    0.03220    0.00320
 35        H24    0.00000    0.00000    0.00000    0.00000    0.00000    0.00000
 36        C30    0.08300    0.08000    0.08200   -0.01400    0.00500    0.01300
 37        H30    0.00000    0.00000    0.00000    0.00000    0.00000    0.00000
 38        C37    0.10800    0.08600    0.08300   -0.02000    0.01300   -0.00100
 39        H37    0.00000    0.00000    0.00000    0.00000    0.00000    0.00000
 40        C36    0.10200    0.09000    0.07700   -0.01600    0.01800    0.00100
 41        H36    0.00000    0.00000    0.00000    0.00000    0.00000    0.00000
 42        C31    0.08700    0.07600    0.08600   -0.01100    0.01840    0.01760
 43        C35    0.09400    0.08400    0.08000   -0.01700    0.00800    0.00300
 44        H35    0.00000    0.00000    0.00000    0.00000    0.00000    0.00000
 45        C34    0.09000    0.08100    0.07200   -0.01300    0.00900    0.00300
 46        H34    0.00000    0.00000    0.00000    0.00000    0.00000    0.00000
 47        C28    0.08290    0.06240    0.05960   -0.00150    0.01880    0.00630
 48        C33    0.08600    0.09200    0.09900   -0.00100    0.00100    0.01900
 49        H33    0.00000    0.00000    0.00000    0.00000    0.00000    0.00000
 50        C32    0.09900    0.09700    0.10900   -0.00200    0.00600    0.02700
 51        H32    0.00000    0.00000    0.00000    0.00000    0.00000    0.00000
 52        C29    0.08000    0.07600    0.07400   -0.01000    0.00200    0.01300
 53        H29    0.00000    0.00000    0.00000    0.00000    0.00000    0.00000
 54        C47    0.08000    0.07300    0.06700   -0.00480    0.01400    0.00450
 55        H47    0.00000    0.00000    0.00000    0.00000    0.00000    0.00000
 56        C46    0.07900    0.07100    0.06500   -0.00740    0.01000    0.00340
 57        H46    0.00000    0.00000    0.00000    0.00000    0.00000    0.00000
 58        C44    0.09100    0.07500    0.08900   -0.00200    0.02100    0.00700
 59        H44    0.00000    0.00000    0.00000    0.00000    0.00000    0.00000
 60        C45    0.08500    0.07200    0.08300    0.00200    0.02000    0.00500
 61        H45    0.00000    0.00000    0.00000    0.00000    0.00000    0.00000
 62        Zr3    0.17200    0.15500    0.13600   -0.01910   -0.03090   -0.05200
 63        Zr4    0.15000    0.11000    0.07290    0.00000   -0.00010    0.00000
 64        C13    0.08390    0.08310    0.09600    0.00000    0.00930    0.00000
 65        C14    0.09010    0.09180    0.10500    0.00140    0.00370   -0.00230
 66        H14    0.00000    0.00000    0.00000    0.00000    0.00000    0.00000
 67        C15    0.09210    0.09510    0.10800    0.00050    0.00130   -0.00240
 68        C10    0.09200    0.09700    0.11000    0.00000    0.00080    0.00000
 69        C11    0.09020    0.09430    0.10800    0.00000    0.00320   -0.00060
 70        H11    0.00000    0.00000    0.00000    0.00000    0.00000    0.00000
 71        C12    0.08840    0.09070    0.10400    0.00050    0.00500    0.00020
 72        H12    0.00000    0.00000    0.00000    0.00000    0.00000    0.00000
 73         O5    0.10300    0.11300    0.12100   -0.03400   -0.00600    0.00000
 74         C1    0.11700    0.15100    0.15200    0.00000   -0.01800    0.00000
 75         C8    0.11500    0.14400    0.14800    0.00030   -0.01600    0.00070
 76         C9    0.11600    0.14500    0.14900    0.00030   -0.01600    0.00080
 77         C7    0.11800    0.14700    0.15000   -0.00040   -0.01600    0.00060
 78         C2    0.11700    0.14800    0.15100    0.00000   -0.01600    0.00000
 79         C3    0.11700    0.14800    0.15000    0.00040   -0.01500    0.00050
 80         C4    0.11600    0.14600    0.14900    0.00070   -0.01400    0.00050
 81         C5    0.11400    0.14400    0.14800    0.00000   -0.01600    0.00000
 82         C6    0.11700    0.14600    0.14900   -0.00040   -0.01600    0.00050
 83         O4    0.11300    0.15000    0.14900   -0.00220   -0.02000   -0.00100
 84         O3    0.11600    0.15500    0.15300    0.00100   -0.01700    0.00300
 85         H4    0.00000    0.00000    0.00000    0.00000    0.00000    0.00000
 86         H3    0.00000    0.00000    0.00000    0.00000    0.00000    0.00000
 87         H9    0.00000    0.00000    0.00000    0.00000    0.00000    0.00000
 88         H8    0.00000    0.00000    0.00000    0.00000    0.00000    0.00000
 89         H6    0.00000    0.00000    0.00000    0.00000    0.00000    0.00000
 90         H7    0.00000    0.00000    0.00000    0.00000    0.00000    0.00000
 91        O11    0.04920    0.06300    0.05640    0.00060    0.00000    0.00000
 92         O9    0.05700    0.05100    0.06700   -0.00100   -0.00200    0.00700
 93        H9A    0.00000    0.00000    0.00000    0.00000    0.00000    0.00000
 94        H9B    0.00000    0.00000    0.00000    0.00000    0.00000    0.00000
 95        O13    0.05800    0.06100    0.06300   -0.00100    0.00600    0.00200
 96       H13A    0.00000    0.00000    0.00000    0.00000    0.00000    0.00000
 97       H13B    0.00000    0.00000    0.00000    0.00000    0.00000    0.00000
 98        H15    0.00000    0.00000    0.00000    0.00000    0.00000    0.00000
 99       H11A    0.00000    0.00000    0.00000    0.00000    0.00000    0.00000
  0 0 0 0 0 0 0 0
SHAPE
  0       0       0       0   0.000000  0   192   192   192   192
BOUND
       0        1         0        1         0        1
  0   0   0   0  0
SBOND
  1     C     O    0.00000    1.97249  0  2  1  0  1  0.250  2.000 127 127 127
  2     C     C    0.00000    1.89002  0  2  0  0  1  0.250  2.000 127 127 127
  3     C     H    0.00000    1.20000  0  1  0  0  1  0.250  2.000 127 127 127
  4     O     H    0.00000    1.20000  0  1  0  0  1  0.250  2.000 127 127 127
  5     H     O    1.20000    2.10000  0  0  0  0  5  0.250  2.000 127 127 127
  6     O     O    0.00000    1.70000  0  1  0  0  1  0.250  2.000 127 127 127
  7    Zr     O    0.00000    3.09651  0  1  1  0  1  0.250  2.000 127 127 127
  0 0 0 0
SITET
  1        Zr1  1.6000   0 255   0   0 255   0 204  0
  2        Zr2  1.6000   0 255   0   0 255   0 204  0
  3         O8  0.7400 254   3   0 254   3   0 204  0
  4         O2  0.7400 254   3   0 254   3   0 204  0
  5         O6  0.7400 254   3   0 254   3   0 204  0
  6         O1  0.7400 254   3   0 254   3   0 204  0
  7        C26  0.7700  89  89  89  89  89  89 204  0
  8        C27  0.7700  89  89  89  89  89  89 204  0
  9        C48  0.7700  89  89  89  89  89  89 204  0
 10        C41  0.7700  89  89  89  89  89  89 204  0
 11        C42  0.7700  89  89  89  89  89  89 204  0
 12        H42  0.4600 255 204 204 255 204 204 204  0
 13        C43  0.7700  89  89  89  89  89  89 204  0
 14        H43  0.4600 255 204 204 255 204 204 204  0
 15        C38  0.7700  89  89  89  89  89  89 204  0
 16        C39  0.7700  89  89  89  89  89  89 204  0
 17        H39  0.4600 255 204 204 255 204 204 204  0
 18        C40  0.7700  89  89  89  89  89  89 204  0
 19        H40  0.4600 255 204 204 255 204 204 204  0
 20        C17  0.7700  89  89  89  89  89  89 204  0
 21        C21  0.7700  89  89  89  89  89  89 204  0
 22        H21  0.4600 255 204 204 255 204 204 204  0
 23        C22  0.7700  89  89  89  89  89  89 204  0
 24        H22  0.4600 255 204 204 255 204 204 204  0
 25        C20  0.7700  89  89  89  89  89  89 204  0
 26        C19  0.7700  89  89  89  89  89  89 204  0
 27        H19  0.4600 255 204 204 255 204 204 204  0
 28        C18  0.7700  89  89  89  89  89  89 204  0
 29        H18  0.4600 255 204 204 255 204 204 204  0
 30        C25  0.7700  89  89  89  89  89  89 204  0
 31        H25  0.4600 255 204 204 255 204 204 204  0
 32        C16  0.7700  89  89  89  89  89  89 204  0
 33        C23  0.7700  89  89  89  89  89  89 204  0
 34        C24  0.7700  89  89  89  89  89  89 204  0
 35        H24  0.4600 255 204 204 255 204 204 204  0
 36        C30  0.7700  89  89  89  89  89  89 204  0
 37        H30  0.4600 255 204 204 255 204 204 204  0
 38        C37  0.7700  89  89  89  89  89  89 204  0
 39        H37  0.4600 255 204 204 255 204 204 204  0
 40        C36  0.7700  89  89  89  89  89  89 204  0
 41        H36  0.4600 255 204 204 255 204 204 204  0
 42        C31  0.7700  89  89  89  89  89  89 204  0
 43        C35  0.7700  89  89  89  89  89  89 204  0
 44        H35  0.4600 255 204 204 255 204 204 204  0
 45        C34  0.7700  89  89  89  89  89  89 204  0
 46        H34  0.4600 255 204 204 255 204 204 204  0
 47        C28  0.7700  89  89  89  89  89  89 204  0
 48        C33  0.7700  89  89  89  89  89  89 204  0
 49        H33  0.4600 255 204 204 255 204 204 204  0
 50        C32  0.7700  89  89  89  89  89  89 204  0
 51        H32  0.4600 255 204 204 255 204 204 204  0
 52        C29  0.7700  89  89  89  89  89  89 204  0
 53        H29  0.4600 255 204 204 255 204 204 204  0
 54        C47  0.7700  89  89  89  89  89  89 204  0
 55        H47  0.4600 255 204 204 255 204 204 204  0
 56        C46  0.7700  89  89  89  89  89  89 204  0
 57        H46  0.4600 255 204 204 255 204 204 204  0
 58        C44  0.7700  89  89  89  89  89  89 204  0
 59        H44  0.4600 255 204 204 255 204 204 204  0
 60        C45  0.7700  89  89  89  89  89  89 204  0
 61        H45  0.4600 255 204 204 255 204 204 204  0
 62        Zr3  1.6000   0 255   0   0 255   0 204  0
 63        Zr4  1.6000   0 255   0   0 255   0 204  0
 64        C13  0.7700  89  89  89  89  89  89 204  0
 65        C14  0.7700  89  89  89  89  89  89 204  0
 66        H14  0.4600 255 204 204 255 204 204 204  0
 67        C15  0.7700  89  89  89  89  89  89 204  0
 68        C10  0.7700  89  89  89  89  89  89 204  0
 69        C11  0.7700  89  89  89  89  89  89 204  0
 70        H11  0.4600 255 204 204 255 204 204 204  0
 71        C12  0.7700  89  89  89  89  89  89 204  0
 72        H12  0.4600 255 204 204 255 204 204 204  0
 73         O5  0.7400 254   3   0 254   3   0 204  0
 74         C1  0.7700  89  89  89  89  89  89 204  0
 75         C8  0.7700  89  89  89  89  89  89 204  0
 76         C9  0.7700  89  89  89  89  89  89 204  0
 77         C7  0.7700  89  89  89  89  89  89 204  0
 78         C2  0.7700  89  89  89  89  89  89 204  0
 79         C3  0.7700  89  89  89  89  89  89 204  0
 80         C4  0.7700  89  89  89  89  89  89 204  0
 81         C5  0.7700  89  89  89  89  89  89 204  0
 82         C6  0.7700  89  89  89  89  89  89 204  0
 83         O4  0.7400 254   3   0 254   3   0 204  0
 84         O3  0.7400 254   3   0 254   3   0 204  0
 85         H4  0.4600 255 204 204 255 204 204 204  0
 86         H3  0.4600 255 204 204 255 204 204 204  0
 87         H9  0.4600 255 204 204 255 204 204 204  0
 88         H8  0.4600 255 204 204 255 204 204 204  0
 89         H6  0.4600 255 204 204 255 204 204 204  0
 90         H7  0.4600 255 204 204 255 204 204 204  0
 91        O11  0.7400 254   3   0 254   3   0 204  0
 92         O9  0.7400 254   3   0 254   3   0 204  0
 93        H9A  0.4600 255 204 204 255 204 204 204  0
 94        H9B  0.4600 255 204 204 255 204 204 204  0
 95        O13  0.7400 254   3   0 254   3   0 204  0
 96       H13A  0.4600 255 204 204 255 204 204 204  0
 97       H13B  0.4600 255 204 204 255 204 204 204  0
 98        H15  0.4600 255 204 204 255 204 204 204  0
 99       H11A  0.4600 255 204 204 255 204 204 204  0
  0 0 0 0 0 0
VECTR
 0 0 0 0 0
VECTT
 0 0 0 0 0
SPLAN
  0   0   0   0
LBLAT
 -1
LBLSP
 -1
DLATM
 -1
DLBND
 -1
DLPLY
 -1
PLN2D
  0   0   0   0
ATOMT
  1         Zr  1.6000   0 255   0   0 255   0 204
  2          O  0.7400 254   3   0 254   3   0 204
  3          C  0.7700  89  89  89  89  89  89 204
  4          H  0.4600 255 204 204 255 204 204 204
  0 0 0 0 0 0
SCENE
 0.904611  0.426209  0.004903  0.000000
-0.039324  0.071998  0.996629  0.000000
 0.424419 -0.901755  0.081891  0.000000
 0.000000  0.000000  0.000000  1.000000
  0.000   0.000
  0.000
  2.888
HBOND 0 2

STYLE
DISPF 39850816
MODEL   3  0  0
SURFS   0  1  1
SECTS  32  0
FORMS   0  1
ATOMS   0  0  1
BONDS   1
POLYS   1
VECTS 1.000000
FORMP
  1  1.0   0   0   0
ATOMP
 24  24   0  50  2.0   0
BONDP
  1  16  0.250  2.000 127 127 127
POLYP
 204 1  1.000 180 180 180
ISURF
  1   1          6   0 128   0 200 100
  2   1          4   0 255   0 100  50
  3   1        2.5   0 255 159  70  35
  4   1          7   0  64   0 250 120
  5   1        1.5   0 255 204  50  35
  6   1          1 128 255 255  50  25
  0   0   0   0
TEX3P
  1  0.00000E+00  1.00000E+00
SECTP
  1  0.00000E+00  1.00000E+00  0.00000E+00  0.00000E+00  0.00000E+00  0.00000E+00
CONTR
 0.1 -1 1 1 10 -1 2 5
 2 1 2 1
   0   0   0
   0   0   0
   0   0   0
   0   0   0
HKLPP
 192 1  1.000 255   0 255
UCOLP
   0   1  1.000   0   0   0
COMPS 1
LABEL 1    12  1.000 0
PROJT 1  1.610
BKGRC
 255 255 255
DPTHQ 1 -0.5000  1.5000
LIGHT0 1
 0.906763 -0.394960  0.147606  0.000000
 0.348864  0.899387  0.263433  0.000000
-0.236800 -0.187377  0.953318  0.000000
 0.000000  0.000000  0.000000  1.000000
 0.000000  0.000000 20.000000  0.000000
 0.000000  0.000000 -1.000000
  76  76  76 255
 178 178 178 255
 255 255 255 255
LIGHT1
 1.000000  0.000000  0.000000  0.000000
 0.000000  1.000000  0.000000  0.000000
 0.000000  0.000000  1.000000  0.000000
 0.000000  0.000000  0.000000  1.000000
 0.000000  0.000000 20.000000  0.000000
 0.000000  0.000000 -1.000000
   0   0   0   0
   0   0   0   0
   0   0   0   0
LIGHT2
 1.000000  0.000000  0.000000  0.000000
 0.000000  1.000000  0.000000  0.000000
 0.000000  0.000000  1.000000  0.000000
 0.000000  0.000000  0.000000  1.000000
 0.000000  0.000000 20.000000  0.000000
 0.000000  0.000000 -1.000000
   0   0   0   0
   0   0   0   0
   0   0   0   0
LIGHT3
 1.000000  0.000000  0.000000  0.000000
 0.000000  1.000000  0.000000  0.000000
 0.000000  0.000000  1.000000  0.000000
 0.000000  0.000000  0.000000  1.000000
 0.000000  0.000000 20.000000  0.000000
 0.000000  0.000000 -1.000000
   0   0   0   0
   0   0   0   0
   0   0   0   0
SECCL 0

TEXCL 0

ATOMM
 204 204 204 255
  25.600
BONDM
 255 255 255 255
 128.000
POLYM
 255 255 255 255
 128.000
SURFM
   0   0   0 255
 128.000
FORMM
 255 255 255 255
 128.000
HKLPM
 255 255 255 255
 128.000
