# Supplementary material for: Unlocking New Topologies in Zr-Based Metal–Organic Frameworks by Combining Linker Flexibility and Building Block Disorder
Source: J Am Chem Soc. 2023 Apr 26;145(18):10051–60. doi: 10.1021/jacs.2c13731 (PMC10176567; doi:10.1021/jacs.2c13731)
Supplement: Supplementary file 1 — ja2c13731_si_001.zip [file ja2c13731_si_001.zip › 2206443.vesta]

#VESTA_FORMAT_VERSION 3.5.4


CRYSTAL

TITLE
C159 H99 O34 Zr6

IMPORT_DENSITY 1
+1.000000 2206443.pgrid

GROUP
165 1 P -3 c 1
SYMOP
 0.000000  0.000000  0.000000  1  0  0   0  1  0   0  0  1   1
 0.000000  0.000000  0.000000 -1  0  0   0 -1  0   0  0 -1   1
 0.000000  0.000000  0.000000  0 -1  0   1 -1  0   0  0  1   1
 0.000000  0.000000  0.000000  0  1  0  -1  1  0   0  0 -1   1
 0.000000  0.000000  0.000000 -1  1  0  -1  0  0   0  0  1   1
 0.000000  0.000000  0.000000  1 -1  0   1  0  0   0  0 -1   1
 0.000000  0.000000  0.500000  0  1  0   1  0  0   0  0 -1   1
 0.000000  0.000000  0.500000  0 -1  0  -1  0  0   0  0  1   1
 0.000000  0.000000  0.500000  1 -1  0   0 -1  0   0  0 -1   1
 0.000000  0.000000  0.500000 -1  1  0   0  1  0   0  0  1   1
 0.000000  0.000000  0.500000 -1  0  0  -1  1  0   0  0 -1   1
 0.000000  0.000000  0.500000  1  0  0   1 -1  0   0  0  1   1
 -1.0 -1.0 -1.0  1 0 0  0 0 0  0 0 0
TRANM 0
 0.000000  0.000000  0.000000  1  0  0   0  1  0   0  0  1
LTRANSL
 -1
 0.000000  0.000000  0.000000  0.000000  0.000000  0.000000
LORIENT
 -1   0   0   0   0
 1.000000  0.000000  0.000000  1.000000  0.000000  0.000000
 0.000000  0.000000  1.000000  0.000000  0.000000  1.000000
LMATRIX
 1.000000  0.000000  0.000000  0.000000
 0.000000  1.000000  0.000000  0.000000
 0.000000  0.000000  1.000000  0.000000
 0.000000  0.000000  0.000000  1.000000
 0.000000  0.000000  0.000000
CELLP
 34.390099  34.390099  49.439201  90.000000  90.000000 120.000000
  0.000400   0.000400   0.000400   0.000000   0.000000   0.000000
STRUC
  1 Zr        Zr2  1.0000   0.271930   0.611070   0.560040   12g       1
                            0.000020   0.000020   0.000020  0.00
  2 Zr        Zr1  1.0000   0.327770   0.605510   0.618380   12g       1
                            0.000020   0.000020   0.000020  0.00
  3 Zr       Zr03  0.5000   0.005500   0.944100   0.241720   12g       1
                            0.000050   0.000040   0.000030  0.00
  4 Zr        Zr3  0.5000  -0.004820   0.055570   0.299830   12g       1
                            0.000060   0.000060   0.000040  0.00
  5  O        O13  1.0000   0.277370   0.615670   0.601660   12g       1
                            0.000130   0.000130   0.000080  0.00
  6  O        O10  1.0000   0.248340   0.633180   0.525130   12g       1
                            0.000130   0.000140   0.000060  0.00
  7  O        O26  1.0000   0.280940   0.698480   0.153120   12g       1
                            0.000120   0.000120   0.000060  0.00
  8  O        O11  1.0000   0.333333   0.666667   0.551120    4d     3..
                            0.000000   0.000000   0.000120  0.00
  9  O        O25  1.0000   0.248500   0.621980   0.153880   12g       1
                            0.000120   0.000130   0.000060  0.00
 10  O         O2  1.0000  -0.201850   0.411210   0.427660   12g       1
                            0.000130   0.000140   0.000080  0.00
 11  O         O1  1.0000  -0.204590   0.370470   0.390300   12g       1
                            0.000130   0.000140   0.000080  0.00
 12  O         O9  1.0000   0.295740   0.708390   0.522630   12g       1
                            0.000140   0.000140   0.000070  0.00
 13  O        O14  1.0000   0.325810   0.598820   0.573160   12g       1
                            0.000130   0.000150   0.000070  0.00
 14  O        O12  1.0000   0.333333   0.666667   0.636040    4d     3..
                            0.000000   0.000000   0.000120  0.00
 15  O        O15  0.5000   0.235600   0.538200   0.557240   12g       1
                            0.000300   0.000300   0.000140  0.00
 16  O         O5  1.0000   0.067030   1.000000   0.250000    6f     .2.
                            0.000190   0.000000   0.000000  0.00
 17  C        C53  1.0000   0.265100   0.671860   0.514460   12g       1
                            0.000200   0.000190   0.000120  0.00
 18  O         O4  0.5000   0.051900   0.920500   0.252700   12g       1
                            0.000300   0.000400   0.000200  0.00
 19  C        C40  1.0000  -0.184950   0.403700   0.405500   12g       1
                            0.000190   0.000200   0.000090  0.00
 20  C        C28  1.0000   0.062870   0.621450   0.348170   12g       1
                            0.000110   0.000120   0.000070  0.00
 21  C        C29  1.0000   0.032800   0.628680   0.363090   12g       1
                            0.000140   0.000110   0.000080  0.00
 22  H        H29  1.0000   0.038900   0.658400   0.366400   12g       1
                            0.000000   0.000000   0.000000  0.00
 23  C        C30  1.0000  -0.006230   0.592380   0.373150   12g       1
                            0.000120   0.000150   0.000080  0.00
 24  H        H30  1.0000  -0.026800   0.597300   0.383400   12g       1
                            0.000000   0.000000   0.000000  0.00
 25  C        C31  1.0000  -0.015190   0.548850   0.368310   12g       1
                            0.000110   0.000130   0.000080  0.00
 26  C        C32  1.0000   0.014880   0.541620   0.353390   12g       1
                            0.000150   0.000110   0.000080  0.00
 27  H        H32  1.0000   0.008800   0.511900   0.350100   12g       1
                            0.000000   0.000000   0.000000  0.00
 28  C        C33  1.0000   0.053910   0.577920   0.343320   12g       1
                            0.000130   0.000150   0.000070  0.00
 29  H        H33  1.0000   0.074500   0.573000   0.333333   12g       1
                            0.000000   0.000000   0.000000  0.00
 30  C         C2  1.0000   0.128880   0.656190   0.313390   12g       1
                            0.000110   0.000130   0.000050  0.00
 31  C         C3  1.0000   0.175010   0.682230   0.309690   12g       1
                            0.000100   0.000130   0.000060  0.00
 32  H         H3  1.0000   0.193500   0.700500   0.324000   12g       1
                            0.000000   0.000000   0.000000  0.00
 33  C         C4  1.0000   0.194050   0.681510   0.285030   12g       1
                            0.000090   0.000130   0.000060  0.00
 34  H         H4  1.0000   0.225600   0.699300   0.282500   12g       1
                            0.000000   0.000000   0.000000  0.00
 35  C         C5  1.0000   0.166667   0.654760   0.264060   12g       1
                            0.000110   0.000130   0.000050  0.00
 36  C         C6  1.0000   0.120800   0.628720   0.267760   12g       1
                            0.000110   0.000130   0.000050  0.00
 37  H         H6  1.0000   0.102300   0.610400   0.253400   12g       1
                            0.000000   0.000000   0.000000  0.00
 38  C         C7  1.0000   0.101770   0.629440   0.292430   12g       1
                            0.000080   0.000130   0.000060  0.00
 39  H         H7  1.0000   0.070200   0.611600   0.295000   12g       1
                            0.000000   0.000000   0.000000  0.00
 40  C        C14  1.0000   0.254900   0.659300   0.163200   12g       1
                            0.000200   0.000200   0.000100  0.00
 41  C        C15  1.0000   0.102570   0.703730   0.331550   12g       1
                            0.000140   0.000120   0.000070  0.00
 42  C        C16  1.0000   0.137020   0.747530   0.335800   12g       1
                            0.000110   0.000140   0.000080  0.00
 43  H        H16  1.0000   0.163300   0.753000   0.345300   12g       1
                            0.000000   0.000000   0.000000  0.00
 44  C        C17  1.0000   0.133030   0.783340   0.326140   12g       1
                            0.000130   0.000110   0.000090  0.00
 45  H        H17  1.0000   0.156600   0.813300   0.329000   12g       1
                            0.000000   0.000000   0.000000  0.00
 46  C        C18  1.0000   0.094600   0.775350   0.312230   12g       1
                            0.000150   0.000130   0.000080  0.00
 47  C        C19  1.0000   0.060150   0.731540   0.307980   12g       1
                            0.000120   0.000160   0.000080  0.00
 48  H        H19  1.0000   0.033900   0.726100   0.298500   12g       1
                            0.000000   0.000000   0.000000  0.00
 49  C        C20  1.0000   0.064140   0.695740   0.317640   12g       1
                            0.000120   0.000120   0.000080  0.00
 50  H        H20  1.0000   0.040600   0.665800   0.314700   12g       1
                            0.000000   0.000000   0.000000  0.00
 51  C         C1  1.0000   0.107800   0.662950   0.339360   12g       1
                            0.000200   0.000170   0.000080  0.00
 52  C        C41  1.0000   0.137610   0.671160   0.365180   12g       1
                            0.000130   0.000140   0.000050  0.00
 53  C        C42  1.0000   0.137390   0.697430   0.386480   12g       1
                            0.000130   0.000130   0.000070  0.00
 54  H        H42  1.0000   0.123000   0.714700   0.384500   12g       1
                            0.000000   0.000000   0.000000  0.00
 55  C        C43  1.0000   0.158280   0.698460   0.410760   12g       1
                            0.000150   0.000140   0.000060  0.00
 56  H        H43  1.0000   0.158100   0.716400   0.425300   12g       1
                            0.000000   0.000000   0.000000  0.00
 57  C        C44  1.0000   0.179390   0.673220   0.413730   12g       1
                            0.000140   0.000150   0.000050  0.00
 58  C        C45  1.0000   0.179610   0.646950   0.392430   12g       1
                            0.000140   0.000130   0.000070  0.00
 59  H        H45  1.0000   0.194000   0.629700   0.394500   12g       1
                            0.000000   0.000000   0.000000  0.00
 60  C        C46  1.0000   0.158720   0.645920   0.368150   12g       1
                            0.000140   0.000130   0.000060  0.00
 61  H        H46  1.0000   0.158900   0.628000   0.353600   12g       1
                            0.000000   0.000000   0.000000  0.00
 62  C        C11  1.0000   0.230140   0.657630   0.188170   12g       1
                            0.000120   0.000120   0.000060  0.00
 63  C        C12  1.0000   0.244310   0.697020   0.202750   12g       1
                            0.000120   0.000100   0.000070  0.00
 64  H       H12A  1.0000   0.268000   0.724600   0.196000   12g       1
                            0.000000   0.000000   0.000000  0.00
 65  C        C13  1.0000   0.223800   0.696010   0.227170   12g       1
                            0.000140   0.000100   0.000070  0.00
 66  H        H13  1.0000   0.233500   0.722900   0.237100   12g       1
                            0.000000   0.000000   0.000000  0.00
 67  C         C8  1.0000   0.189110   0.655620   0.237010   12g       1
                            0.000130   0.000130   0.000060  0.00
 68  C         C9  1.0000   0.174930   0.616230   0.222420   12g       1
                            0.000120   0.000100   0.000070  0.00
 69  H         H9  1.0000   0.151200   0.588600   0.229100   12g       1
                            0.000000   0.000000   0.000000  0.00
 70  C        C10  1.0000   0.195450   0.617230   0.198010   12g       1
                            0.000130   0.000100   0.000060  0.00
 71  H        H10  1.0000   0.185800   0.590300   0.188000   12g       1
                            0.000000   0.000000   0.000000  0.00
 72  C        C37  1.0000  -0.139900   0.440100   0.397620   12g       1
                            0.000110   0.000130   0.000070  0.00
 73  C        C38  1.0000  -0.122260   0.436120   0.373160   12g       1
                            0.000140   0.000120   0.000070  0.00
 74  H        H38  1.0000  -0.138200   0.409600   0.362600   12g       1
                            0.000000   0.000000   0.000000  0.00
 75  C        C39  1.0000  -0.081290   0.470920   0.364090   12g       1
                            0.000140   0.000150   0.000070  0.00
 76  H        H39  1.0000  -0.069200   0.468200   0.347400   12g       1
                            0.000000   0.000000   0.000000  0.00
 77  C        C34  1.0000  -0.057960   0.509710   0.379490   12g       1
                            0.000120   0.000140   0.000080  0.00
 78  C        C35  1.0000  -0.075600   0.513690   0.403950   12g       1
                            0.000140   0.000120   0.000070  0.00
 79  H        H35  1.0000  -0.059700   0.540200   0.414500   12g       1
                            0.000000   0.000000   0.000000  0.00
 80  C        C36  1.0000  -0.116570   0.478890   0.413010   12g       1
                            0.000130   0.000140   0.000060  0.00
 81  H        H36  1.0000  -0.128600   0.481600   0.429700   12g       1
                            0.000000   0.000000   0.000000  0.00
 82  O        O24  0.5000   0.000000   0.000000   0.317900    4c     3..
                            0.000000   0.000000   0.000300  0.00
 83  C        C50  1.0000   0.242130   0.672210   0.488480   12g       1
                            0.000130   0.000130   0.000060  0.00
 84  C        C51  1.0000   0.217180   0.632590   0.474070   12g       1
                            0.000150   0.000110   0.000070  0.00
 85  H        H51  1.0000   0.214200   0.605300   0.480700   12g       1
                            0.000000   0.000000   0.000000  0.00
 86  C        C52  1.0000   0.196530   0.632870   0.449960   12g       1
                            0.000140   0.000110   0.000070  0.00
 87  H        H52  1.0000   0.179500   0.605800   0.440100   12g       1
                            0.000000   0.000000   0.000000  0.00
 88  C        C47  1.0000   0.200830   0.672780   0.440260   12g       1
                            0.000140   0.000130   0.000060  0.00
 89  C        C48  1.0000   0.225780   0.712400   0.454680   12g       1
                            0.000150   0.000110   0.000080  0.00
 90  H        H48  1.0000   0.228700   0.739700   0.448100   12g       1
                            0.000000   0.000000   0.000000  0.00
 91  C        C49  1.0000   0.246430   0.712120   0.478790   12g       1
                            0.000140   0.000100   0.000070  0.00
 92  H        H49  1.0000   0.263500   0.739200   0.488600   12g       1
                            0.000000   0.000000   0.000000  0.00
 93  C        C21  1.0000   0.091500   0.815960   0.301450   12g       1
                            0.000200   0.000180   0.000110  0.00
 94  C        C26  0.5000   0.071900   0.812890   0.276370   12g       1
                            0.000200   0.000190   0.000120  0.00
 95  H        H26  0.5000   0.061800   0.786600   0.265700   12g       1
                            0.000000   0.000000   0.000000  0.00
 96  C        C25  0.5000   0.066900   0.848300   0.266930   12g       1
                            0.000200   0.000200   0.000100  0.00
 97  H        H25  0.5000   0.053500   0.846200   0.249800   12g       1
                            0.000000   0.000000   0.000000  0.00
 98  C        C24  1.0000   0.081600   0.886700   0.282560   12g       1
                            0.000200   0.000180   0.000130  0.00
 99  C        C23  0.5000   0.101300   0.889770   0.307630   12g       1
                            0.000300   0.000180   0.000130  0.00
100  H        H23  0.5000   0.111300   0.916000   0.318300   12g       1
                            0.000000   0.000000   0.000000  0.00
101  C        C22  0.5000   0.106200   0.854400   0.317080   12g       1
                            0.000200   0.000200   0.000100  0.00
102  H        H22  0.5000   0.119600   0.856500   0.334200   12g       1
                            0.000000   0.000000   0.000000  0.00
103  C        C27  1.0000   0.073700   0.922200   0.272960   12g       1
                            0.000300   0.000300   0.000160  0.00
104  O         O3  0.5000   0.087300   0.959000   0.288350   12g       1
                            0.000300   0.000300   0.000190  0.00
105  O        O16  0.5000   0.284700   0.513600   0.550450   12g       1
                            0.000300   0.000200   0.000140  0.00
106  O        O18  0.5000  -0.045200   0.041400   0.665100   12g       1
                            0.000300   0.000300   0.000200  0.00
107  O        O17  0.5000   0.029300   0.083333   0.666100   12g       1
                            0.000300   0.000300   0.000180  0.00
108  O        O23  0.5000  -0.049100   0.080700   0.297800   12g       1
                            0.000300   0.000400   0.000200  0.00
109  C        C64  0.5000   0.210300   0.467300   0.536720   12g       1
                            0.000400   0.000400   0.000190  0.00
110  C        C65  0.5000   0.167900   0.458400   0.538300   12g       1
                            0.000500   0.000500   0.000300  0.00
111  H        H65  0.5000   0.161400   0.478300   0.548100   12g       1
                            0.000000   0.000000   0.000000  0.00
112  C        C66  0.5000   0.132800   0.420600   0.525800   12g       1
                            0.000500   0.000500   0.000300  0.00
113  H        H66  0.5000   0.104200   0.418200   0.523700   12g       1
                            0.000000   0.000000   0.000000  0.00
114  C        C61  0.5000   0.139700   0.387500   0.516800   12g       1
                            0.000500   0.000500   0.000300  0.00
115  C        C62  0.5000   0.181800   0.397000   0.514900   12g       1
                            0.000500   0.000500   0.000300  0.00
116  H        H62  0.5000   0.188000   0.377100   0.505100   12g       1
                            0.000000   0.000000   0.000000  0.00
117  C        C63  0.5000   0.218800   0.436300   0.526950   12g       1
                            0.000500   0.000400   0.000160  0.00
118  C        C67  0.5000   0.247000   0.510000   0.549200   12g       1
                            0.000400   0.000300   0.000100  0.00
119  C        C58  0.5000   0.103200   0.343400   0.506750   12g       1
                            0.000300   0.000200   0.000180  0.00
120  C        C59  0.5000   0.059600   0.335500   0.509570   12g       1
                            0.000300   0.000300   0.000180  0.00
121  H        H59  0.5000   0.054300   0.357000   0.518200   12g       1
                            0.000000   0.000000   0.000000  0.00
122  C        C60  0.5000   0.023700   0.295900   0.499680   12g       1
                            0.000200   0.000300   0.000190  0.00
123  H        H60  0.5000  -0.006100   0.290400   0.501600   12g       1
                            0.000000   0.000000   0.000000  0.00
124  C        C55  0.5000   0.031500   0.264300   0.486990   12g       1
                            0.000300   0.000300   0.000190  0.00
125  C        C56  0.5000   0.075100   0.272300   0.484170   12g       1
                            0.000300   0.000300   0.000190  0.00
126  H        H56  0.5000   0.080400   0.250800   0.475500   12g       1
                            0.000000   0.000000   0.000000  0.00
127  C        C57  0.5000   0.111000   0.311900   0.494000   12g       1
                            0.000200   0.000300   0.000200  0.00
128  H        H57  0.5000   0.140800   0.317300   0.492100   12g       1
                            0.000000   0.000000   0.000000  0.00
129  C        C68  0.5000  -0.014100   0.190600   0.506420   12g       1
                            0.000300   0.000300   0.000150  0.00
130  C        C73  0.5000  -0.041500   0.190600   0.527100   12g       1
                            0.000300   0.000300   0.000200  0.00
131  H        H73  0.5000  -0.059800   0.203600   0.524300   12g       1
                            0.000000   0.000000   0.000000  0.00
132  C        C72  0.5000  -0.041900   0.171400   0.551990   12g       1
                            0.000300   0.000300   0.000170  0.00
133  H        H72  0.5000  -0.060600   0.171400   0.566200   12g       1
                            0.000000   0.000000   0.000000  0.00
134  C        C71  0.5000  -0.015000   0.152400   0.556120   12g       1
                            0.000300   0.000300   0.000160  0.00
135  C        C70  0.5000   0.012300   0.152500   0.535400   12g       1
                            0.000300   0.000300   0.000200  0.00
136  H        H70  0.5000   0.030700   0.139400   0.538200   12g       1
                            0.000000   0.000000   0.000000  0.00
137  C        C69  0.5000   0.012800   0.171600   0.510550   12g       1
                            0.000300   0.000300   0.000170  0.00
138  H        H69  0.5000   0.031500   0.171600   0.496400   12g       1
                            0.000000   0.000000   0.000000  0.00
139  C        C80  0.5000  -0.050300   0.220000   0.470600   12g       1
                            0.000300   0.000400   0.000200  0.00
140  C        C85  0.5000  -0.044500   0.255700   0.454500   12g       1
                            0.000300   0.000300   0.000200  0.00
141  H        H85  0.5000  -0.015200   0.279800   0.450800   12g       1
                            0.000000   0.000000   0.000000  0.00
142  C        C84  0.5000  -0.081700   0.256100   0.443800   12g       1
                            0.000400   0.000300   0.000200  0.00
143  H        H84  0.5000  -0.077800   0.280400   0.432800   12g       1
                            0.000000   0.000000   0.000000  0.00
144  C        C83  0.5000  -0.124700   0.220800   0.449200   12g       1
                            0.000300   0.000400   0.000200  0.00
145  C        C82  0.5000  -0.130400   0.185200   0.465300   12g       1
                            0.000300   0.000300   0.000200  0.00
146  H        H82  0.5000  -0.159800   0.161100   0.469000   12g       1
                            0.000000   0.000000   0.000000  0.00
147  C        C81  0.5000  -0.093300   0.184800   0.476000   12g       1
                            0.000400   0.000300   0.000200  0.00
148  H        H81  0.5000  -0.097200   0.160400   0.487000   12g       1
                            0.000000   0.000000   0.000000  0.00
149  C        C74  0.5000  -0.013700   0.134400   0.582580   12g       1
                            0.000400   0.000300   0.000170  0.00
150  C        C79  0.5000  -0.051900   0.109600   0.598200   12g       1
                            0.000300   0.000300   0.000200  0.00
151  H        H79  0.5000  -0.080100   0.105000   0.592200   12g       1
                            0.000000   0.000000   0.000000  0.00
152  C        C78  0.5000  -0.048800   0.091500   0.622700   12g       1
                            0.000300   0.000300   0.000200  0.00
153  H        H78  0.5000  -0.074900   0.074500   0.633400   12g       1
                            0.000000   0.000000   0.000000  0.00
154  C        C77  0.5000  -0.007500   0.098200   0.631580   12g       1
                            0.000400   0.000400   0.000180  0.00
155  C        C76  0.5000   0.030700   0.123100   0.615900   12g       1
                            0.000300   0.000400   0.000200  0.00
156  H        H76  0.5000   0.058900   0.127700   0.622000   12g       1
                            0.000000   0.000000   0.000000  0.00
157  C        C75  0.5000   0.027600   0.141200   0.591400   12g       1
                            0.000300   0.000300   0.000200  0.00
158  H        H75  0.5000   0.053700   0.158200   0.580700   12g       1
                            0.000000   0.000000   0.000000  0.00
159  O         O6  0.5000   0.000000   1.000000   0.235100    4c     3..
                            0.000000   0.000000   0.000300  0.00
160  C       C02M  0.5000  -0.010300   0.070200   0.657200   12g       1
                            0.000400   0.000500   0.000300  0.00
161  C       C102  0.5000   0.003290   0.092870   0.331300   12g       1
                            0.000180   0.000140   0.000110  0.00
162  C       C101  0.5000   0.042740   0.128950   0.341110   12g       1
                            0.000160   0.000160   0.000150  0.00
163  C       C100  0.5000   0.042400   0.149300   0.365350   12g       1
                            0.000200   0.000200   0.000170  0.00
164  H       H100  0.5000   0.069400   0.173900   0.372100   12g       1
                            0.000000   0.000000   0.000000  0.00
165  C        C99  0.5000   0.002700   0.133500   0.379790   12g       1
                            0.000300   0.000300   0.000140  0.00
166  C       C104  0.5000  -0.036800   0.097400   0.369980   12g       1
                            0.000200   0.000300   0.000140  0.00
167  H       H104  0.5000  -0.064000   0.086700   0.379800   12g       1
                            0.000000   0.000000   0.000000  0.00
168  C       C103  0.5000  -0.036480   0.077120   0.345740   12g       1
                            0.000160   0.000160   0.000130  0.00
169  C        C93  0.5000   0.000600   0.195200   0.453690   12g       1
                            0.000300   0.000300   0.000160  0.00
170  C        C98  0.5000  -0.025100   0.148900   0.450810   12g       1
                            0.000300   0.000300   0.000170  0.00
171  H        H98  0.5000  -0.043200   0.131000   0.465400   12g       1
                            0.000000   0.000000   0.000000  0.00
172  C        C97  0.5000  -0.024400   0.128700   0.426600   12g       1
                            0.000300   0.000200   0.000200  0.00
173  H        H97  0.5000  -0.041900   0.097000   0.424600   12g       1
                            0.000000   0.000000   0.000000  0.00
174  C        C96  0.5000   0.002100   0.154900   0.405270   12g       1
                            0.000300   0.000300   0.000160  0.00
175  C        C95  0.5000   0.027800   0.201200   0.408150   12g       1
                            0.000300   0.000300   0.000170  0.00
176  H        H95  0.5000   0.045900   0.219100   0.393600   12g       1
                            0.000000   0.000000   0.000000  0.00
177  C        C94  0.5000   0.027100   0.221400   0.432400   12g       1
                            0.000300   0.000200   0.000200  0.00
178  H        H94  0.5000   0.044700   0.253000   0.434300   12g       1
                            0.000000   0.000000   0.000000  0.00
179  C        C54  0.5000  -0.009200   0.218200   0.479200   12g       1
                            0.000500   0.000500   0.000300  0.00
180  O        O22  0.5000   0.039300   0.077500   0.297680   12g       1
                            0.000300   0.000300   0.000180  0.00
181  O        O21  0.5000  -0.036700   0.048500   0.293630   12g       1
                            0.000300   0.000200   0.000170  0.00
182  C       C105  0.5000   0.001000   0.069710   0.304020   12g       1
                            0.000400   0.000180   0.000190  0.00
183  C        C88  0.5000  -0.231900   0.225100   0.446400   12g       1
                            0.000300   0.000400   0.000200  0.00
184  H        H88  0.5000  -0.256000   0.218700   0.458400   12g       1
                            0.000000   0.000000   0.000000  0.00
185  C        C87  0.5000  -0.196800   0.219100   0.454940   12g       1
                            0.000400   0.000400   0.000180  0.00
186  H        H87  0.5000  -0.196800   0.208600   0.472700   12g       1
                            0.000000   0.000000   0.000000  0.00
187  C        C86  0.5000  -0.161500   0.228400   0.437400   12g       1
                            0.000300   0.000400   0.000200  0.00
188  C        C91  0.5000  -0.161400   0.243700   0.411400   12g       1
                            0.000300   0.000400   0.000200  0.00
189  H        H91  0.5000  -0.137300   0.250100   0.399500   12g       1
                            0.000000   0.000000   0.000000  0.00
190  C        C90  0.5000  -0.196600   0.249800   0.402880   12g       1
                            0.000400   0.000400   0.000170  0.00
191  H        H90  0.5000  -0.196500   0.260300   0.385100   12g       1
                            0.000000   0.000000   0.000000  0.00
192  C        C89  0.5000  -0.231800   0.240500   0.420400   12g       1
                            0.000300   0.000400   0.000200  0.00
193  C        C92  0.5000  -0.264100   0.256590   0.411770   12g       1
                            0.000300   0.000180   0.000150  0.00
194  H        H63  0.5000   0.246300   0.436900   0.526900   12g       1
                            0.000800   0.001000   0.000400  0.00
195  O         O7  0.5000  -0.006100   0.949200   0.208200   12g       1
                            0.000700   0.000700   0.000400  0.00
196  H        H24  0.5000   0.000000   0.000000   0.335000    4c     3..
                            0.000000   0.000000   0.000500  0.00
197  O         O8  0.5000   0.000300   0.946600   0.222100   12g       1
                            0.000400   0.000300   0.000200  0.00
198  C       C23A  0.5000   0.119600   0.889500   0.289900   12g       1
                            0.000400   0.000500   0.000300  0.00
199  H       H23A  0.5000   0.145800   0.918200   0.288300   12g       1
                            0.000000   0.000000   0.000000  0.00
200  C       C22A  0.5000   0.125800   0.855500   0.299800   12g       1
                            0.000400   0.000400   0.000150  0.00
201  H       H22A  0.5000   0.156100   0.864100   0.304900   12g       1
                            0.000600   0.001000   0.000400  0.00
202  C       C25A  0.5000   0.046000   0.840000   0.280600   12g       1
                            0.000400   0.000400   0.000300  0.00
203  H       H25A  0.5000   0.019100   0.833800   0.271600   12g       1
                            0.000000   0.000000   0.000000  0.00
204  C       C26A  0.5000   0.048900   0.803500   0.291300   12g       1
                            0.000400   0.000400   0.000300  0.00
205  H       H26A  0.5000   0.024500   0.773600   0.291600   12g       1
                            0.000000   0.000000   0.000000  0.00
206  O        O4A  0.5000   0.033500   0.905200   0.260400   12g       1
                            0.000300   0.000300   0.000200  0.00
207  O        O3A  0.5000   0.107200   0.955300   0.266700   12g       1
                            0.000300   0.000300   0.000200  0.00
208  O        O19  0.5000  -0.295500   0.244100   0.429510   12g       1
                            0.000300   0.000300   0.000170  0.00
209  H        H12  1.0000   0.333333   0.666667   0.652400    4d     3..
                            0.000000   0.000000   0.000400  0.00
210  H        H14  1.0000   0.321300   0.572800   0.567100   12g       1
                            0.000000   0.000000   0.000000  0.00
211  O        O20  0.5000  -0.253150   0.280080   0.387850   12g       1
                            0.000160   0.000160   0.000100  0.00
212  H       H103  0.5000  -0.062400   0.052600   0.338300   12g       1
                            0.000200   0.000170   0.000200  0.00
213  H       H101  0.5000   0.068500   0.138400   0.330800   12g       1
                            0.000700   0.000700   0.000500  0.00
  0 0 0 0 0 0 0
THERI 1
  1        Zr2  0.052822
  2        Zr1  0.053333
  3       Zr03  0.077089
  4        Zr3  0.086500
  5        O13  0.066778
  6        O10  0.068789
  7        O26  0.061389
  8        O11  0.063711
  9        O25  0.063856
 10         O2  0.081111
 11         O1  0.074222
 12         O9  0.076111
 13        O14  0.078011
 14        O12  0.081956
 15        O15  0.063222
 16         O5  0.115111
 17        C53  0.064667
 18         O4  0.085333
 19        C40  0.075444
 20        C28  0.072889
 21        C29  0.088222
 22        H29  0.081000
 23        C30  0.093889
 24        H30  0.082000
 25        C31  0.081000
 26        C32  0.093111
 27        H32  0.084000
 28        C33  0.087667
 29        H33  0.086000
 30         C2  0.066778
 31         C3  0.079111
 32         H3  0.074000
 33         C4  0.079111
 34         H4  0.075000
 35         C5  0.070556
 36         C6  0.079333
 37         H6  0.075000
 38         C7  0.078000
 39         H7  0.071000
 40        C14  0.066444
 41        C15  0.074556
 42        C16  0.094222
 43        H16  0.098000
 44        C17  0.099556
 45        H17  0.095000
 46        C18  0.086222
 47        C19  0.092222
 48        H19  0.094000
 49        C20  0.084333
 50        H20  0.084000
 51         C1  0.068000
 52        C41  0.070444
 53        C42  0.082667
 54        H42  0.090000
 55        C43  0.088889
 56        H43  0.095000
 57        C44  0.085667
 58        C45  0.083444
 59        H45  0.085000
 60        C46  0.077889
 61        H46  0.083000
 62        C11  0.065222
 63        C12  0.090111
 64       H12A  0.090000
 65        C13  0.084333
 66        H13  0.086000
 67         C8  0.074889
 68         C9  0.080556
 69         H9  0.076000
 70        C10  0.082000
 71        H10  0.074000
 72        C37  0.083667
 73        C38  0.094667
 74        H38  0.082000
 75        C39  0.108333
 76        H39  0.097000
 77        C34  0.096000
 78        C35  0.103000
 79        H35  0.089000
 80        C36  0.093000
 81        H36  0.078000
 82        O24  0.057711
 83        C50  0.069778
 84        C51  0.089444
 85        H51  0.087000
 86        C52  0.092222
 87        H52  0.091000
 88        C47  0.080556
 89        C48  0.096111
 90        H48  0.094000
 91        C49  0.088889
 92        H49  0.092000
 93        C21  0.091444
 94        C26  0.088667
 95        H26  0.100000
 96        C25  0.093667
 97        H25  0.102000
 98        C24  0.098111
 99        C23  0.101222
100        H23  0.108000
101        C22  0.099444
102        H22  0.106000
103        C27  0.095778
104         O3  0.091778
105        O16  0.083444
106        O18  0.097556
107        O17  0.098111
108        O23  0.144667
109        C64  0.081444
110        C65  0.119556
111        H65  0.118000
112        C66  0.123000
113        H66  0.120000
114        C61  0.107222
115        C62  0.118444
116        H62  0.113000
117        C63  0.110222
118        C67  0.069444
119        C58  0.094444
120        C59  0.110000
121        H59  0.116000
122        C60  0.108667
123        H60  0.100000
124        C55  0.110444
125        C56  0.112778
126        H56  0.115000
127        C57  0.110111
128        H57  0.117000
129        C68  0.095222
130        C73  0.111333
131        H73  0.127000
132        C72  0.110000
133        H72  0.125000
134        C71  0.120889
135        C70  0.116333
136        H70  0.135000
137        C69  0.117667
138        H69  0.134000
139        C80  0.119444
140        C85  0.133000
141        H85  0.141000
142        C84  0.129444
143        H84  0.138000
144        C83  0.123111
145        C82  0.128111
146        H82  0.135000
147        C81  0.127000
148        H81  0.133000
149        C74  0.101444
150        C79  0.124667
151        H79  0.136000
152        C78  0.113556
153        H78  0.128000
154        C77  0.126444
155        C76  0.122667
156        H76  0.122000
157        C75  0.124000
158        H75  0.129000
159         O6  0.071044
160       C02M  0.097444
161       C102  0.102444
162       C101  0.121889
163       C100  0.119000
164       H100  0.113000
165        C99  0.138444
166       C104  0.113222
167       H104  0.111000
168       C103  0.113111
169        C93  0.103444
170        C98  0.116778
171        H98  0.119000
172        C97  0.116222
173        H97  0.119000
174        C96  0.100556
175        C95  0.120000
176        H95  0.116000
177        C94  0.120111
178        H94  0.117000
179        C54  0.104111
180        O22  0.084333
181        O21  0.077778
182       C105  0.071111
183        C88  0.127111
184        H88  0.137000
185        C87  0.130000
186        H87  0.141000
187        C86  0.126889
188        C91  0.136333
189        H91  0.154000
190        C90  0.141222
191        H90  0.151000
192        C89  0.135222
193        C92  0.080333
194        H63  0.106000
195         O7  0.188889
196        H24  0.055000
197         O8  0.081000
198       C23A  0.110333
199       H23A  0.113000
200       C22A  0.110333
201       H22A  0.110000
202       C25A  0.103556
203       H25A  0.106000
204       C26A  0.104000
205       H26A  0.103000
206        O4A  0.087556
207        O3A  0.114889
208        O19  0.079111
209        H12  0.100000
210        H14  0.100000
211        O20  0.032889
212       H103  0.111000
213       H101  0.115000
  0 0 0
THERT 0
THERM
  1        Zr2    0.06110    0.06240    0.03300    0.02940   -0.00132   -0.00196
  2        Zr1    0.06470    0.06150    0.03440    0.03200    0.00017    0.00005
  3       Zr03    0.06440    0.06780    0.09580    0.03060    0.00280    0.00010
  4        Zr3    0.07490    0.07050    0.11470    0.03680    0.00390   -0.00050
  5        O13    0.08800    0.07700    0.05500    0.05600   -0.01070   -0.00510
  6        O10    0.08100    0.08900    0.03970    0.04500    0.00220   -0.00110
  7        O26    0.07600    0.07000    0.03750    0.03600    0.01010    0.00630
  8        O11    0.05800    0.05800    0.07500    0.02890    0.00000    0.00000
  9        O25    0.07100    0.08500    0.03690    0.04000    0.00460    0.00380
 10         O2    0.07800    0.09800    0.06600    0.04300   -0.00160    0.01400
 11         O1    0.06200    0.08600    0.06800    0.03200    0.00050    0.01000
 12         O9    0.07700    0.07900    0.05900    0.02900   -0.00990    0.01150
 13        O14    0.08900    0.10800    0.03670    0.04900   -0.00380    0.00210
 14        O12    0.10000    0.10000    0.04600    0.05010    0.00000    0.00000
 15        O15    0.06800    0.05600    0.05500    0.02300    0.00100    0.00300
 16         O5    0.07200    0.10900    0.17600    0.05400    0.02700    0.05500
 17        C53    0.07300    0.05600    0.07000    0.03600    0.00800    0.01600
 18         O4    0.06700    0.09400    0.10400    0.04700    0.02300    0.01600
 19        C40    0.06200    0.11200    0.03300    0.02900   -0.00300   -0.00100
 20        C28    0.07600    0.10500    0.02800    0.03800   -0.00200    0.00600
 21        C29    0.08500    0.09800    0.06600    0.03400    0.01100   -0.00400
 22        H29    0.00000    0.00000    0.00000    0.00000    0.00000    0.00000
 23        C30    0.08700    0.10200    0.07100    0.03100    0.01400   -0.00200
 24        H30    0.00000    0.00000    0.00000    0.00000    0.00000    0.00000
 25        C31    0.08100    0.10300    0.05100    0.04000    0.00000   -0.00700
 26        C32    0.09000    0.09200    0.07400    0.02800    0.01200   -0.00300
 27        H32    0.00000    0.00000    0.00000    0.00000    0.00000    0.00000
 28        C33    0.08600    0.09700    0.07100    0.03900    0.01500    0.00100
 29        H33    0.00000    0.00000    0.00000    0.00000    0.00000    0.00000
 30         C2    0.06100    0.09300    0.03500    0.03000   -0.00400   -0.00400
 31         C3    0.07500    0.09800    0.04800    0.03100    0.00000   -0.00400
 32         H3    0.00000    0.00000    0.00000    0.00000    0.00000    0.00000
 33         C4    0.06600    0.09800    0.06000    0.03100    0.00300   -0.01000
 34         H4    0.00000    0.00000    0.00000    0.00000    0.00000    0.00000
 35         C5    0.07600    0.08100    0.04500    0.03200    0.00800    0.00700
 36         C6    0.07300    0.10500    0.04200    0.03100   -0.00300   -0.00600
 37         H6    0.00000    0.00000    0.00000    0.00000    0.00000    0.00000
 38         C7    0.07100    0.10100    0.04600    0.03100    0.00100   -0.00500
 39         H7    0.00000    0.00000    0.00000    0.00000    0.00000    0.00000
 40        C14    0.07600    0.09700    0.04200    0.05500    0.01300    0.00100
 41        C15    0.07200    0.10300    0.04100    0.03800   -0.00700    0.00200
 42        C16    0.07900    0.11500    0.08800    0.04800   -0.01700    0.01400
 43        H16    0.00000    0.00000    0.00000    0.00000    0.00000    0.00000
 44        C17    0.10000    0.09900    0.10000    0.05000   -0.01600    0.00800
 45        H17    0.00000    0.00000    0.00000    0.00000    0.00000    0.00000
 46        C18    0.08800    0.12400    0.06800    0.06900   -0.00100    0.01200
 47        C19    0.08700    0.10500    0.07400    0.04000   -0.02100   -0.00500
 48        H19    0.00000    0.00000    0.00000    0.00000    0.00000    0.00000
 49        C20    0.08700    0.09300    0.06900    0.04200   -0.01300    0.00100
 50        H20    0.00000    0.00000    0.00000    0.00000    0.00000    0.00000
 51         C1    0.07300    0.08700    0.04000    0.03700   -0.01200   -0.00500
 52        C41    0.07100    0.09600    0.04200    0.04000   -0.00500    0.01100
 53        C42    0.10200    0.10900    0.04800    0.06100   -0.01500   -0.01500
 54        H42    0.00000    0.00000    0.00000    0.00000    0.00000    0.00000
 55        C43    0.10700    0.11400    0.05600    0.06300   -0.02000   -0.00600
 56        H43    0.00000    0.00000    0.00000    0.00000    0.00000    0.00000
 57        C44    0.10500    0.11600    0.03300    0.05300   -0.01500    0.00400
 58        C45    0.10100    0.10100    0.05300    0.05400   -0.02100    0.00100
 59        H45    0.00000    0.00000    0.00000    0.00000    0.00000    0.00000
 60        C46    0.09100    0.10400    0.04700    0.05500   -0.01400   -0.00600
 61        H46    0.00000    0.00000    0.00000    0.00000    0.00000    0.00000
 62        C11    0.08000    0.07600    0.04500    0.04300    0.00400    0.00100
 63        C12    0.11200    0.08300    0.06900    0.04400    0.02600   -0.00100
 64       H12A    0.00000    0.00000    0.00000    0.00000    0.00000    0.00000
 65        C13    0.10300    0.08400    0.06100    0.04300    0.02700    0.00500
 66        H13    0.00000    0.00000    0.00000    0.00000    0.00000    0.00000
 67         C8    0.08300    0.10400    0.04200    0.05000    0.01100    0.00800
 68         C9    0.08600    0.08200    0.05500    0.02800    0.01600   -0.00400
 69         H9    0.00000    0.00000    0.00000    0.00000    0.00000    0.00000
 70        C10    0.08900    0.08000    0.05800    0.02800    0.01600    0.00200
 71        H10    0.00000    0.00000    0.00000    0.00000    0.00000    0.00000
 72        C37    0.08200    0.11500    0.04700    0.04400   -0.00500   -0.00400
 73        C38    0.09300    0.10300    0.06000    0.02800    0.00800   -0.00700
 74        H38    0.00000    0.00000    0.00000    0.00000    0.00000    0.00000
 75        C39    0.09400    0.12700    0.07300    0.03200    0.03200   -0.00600
 76        H39    0.00000    0.00000    0.00000    0.00000    0.00000    0.00000
 77        C34    0.07600    0.12400    0.04800    0.02000    0.00200   -0.01000
 78        C35    0.08600    0.10900    0.07700    0.02100    0.01000   -0.01700
 79        H35    0.00000    0.00000    0.00000    0.00000    0.00000    0.00000
 80        C36    0.08200    0.10800    0.05500    0.02200    0.01300   -0.00600
 81        H36    0.00000    0.00000    0.00000    0.00000    0.00000    0.00000
 82        O24    0.03900    0.03900    0.09500    0.01940    0.00000    0.00000
 83        C50    0.08400    0.07300    0.04800    0.03600   -0.01100    0.00500
 84        C51    0.11600    0.08900    0.05500    0.04500   -0.02400   -0.00200
 85        H51    0.00000    0.00000    0.00000    0.00000    0.00000    0.00000
 86        C52    0.11300    0.09400    0.05800    0.04300   -0.03100   -0.00400
 87        H52    0.00000    0.00000    0.00000    0.00000    0.00000    0.00000
 88        C47    0.08200    0.09100    0.05500    0.03300   -0.02300    0.00000
 89        C48    0.12000    0.09800    0.06300    0.04900   -0.03100   -0.00300
 90        H48    0.00000    0.00000    0.00000    0.00000    0.00000    0.00000
 91        C49    0.10800    0.09200    0.06800    0.05100   -0.02000   -0.00400
 92        H49    0.00000    0.00000    0.00000    0.00000    0.00000    0.00000
 93        C21    0.09200    0.11100    0.08900    0.06400    0.00800    0.01300
 94        C26    0.09000    0.10400    0.09000    0.06200    0.00800    0.01300
 95        H26    0.00000    0.00000    0.00000    0.00000    0.00000    0.00000
 96        C25    0.09200    0.10700    0.09700    0.06100    0.01000    0.01500
 97        H25    0.00000    0.00000    0.00000    0.00000    0.00000    0.00000
 98        C24    0.09300    0.10700    0.10500    0.05800    0.01400    0.02100
 99        C23    0.10400    0.10600    0.10900    0.06400    0.00500    0.01100
100        H23    0.00000    0.00000    0.00000    0.00000    0.00000    0.00000
101        C22    0.10300    0.10600    0.10500    0.06400    0.00400    0.01000
102        H22    0.00000    0.00000    0.00000    0.00000    0.00000    0.00000
103        C27    0.08200    0.08900    0.12200    0.04700    0.00700    0.01800
104         O3    0.07600    0.08100    0.11400    0.03600    0.01600    0.02600
105        O16    0.08900    0.07500    0.08100    0.03700   -0.00800   -0.02200
106        O18    0.06300    0.08200    0.14600    0.03500   -0.00500    0.01000
107        O17    0.09700    0.10000    0.10100    0.05200   -0.00200   -0.00400
108        O23    0.09100    0.15800    0.13400    0.02400   -0.00800   -0.04900
109        C64    0.10200    0.07300    0.06300    0.03900    0.00200    0.00300
110        C65    0.10600    0.10800    0.14000    0.05000   -0.00900   -0.04400
111        H65    0.00000    0.00000    0.00000    0.00000    0.00000    0.00000
112        C66    0.10700    0.11100    0.14500    0.05000   -0.00800   -0.04800
113        H66    0.00000    0.00000    0.00000    0.00000    0.00000    0.00000
114        C61    0.10500    0.10000    0.10700    0.04400    0.00600   -0.02700
115        C62    0.10500    0.09700    0.14200    0.04200    0.00600   -0.03400
116        H62    0.00000    0.00000    0.00000    0.00000    0.00000    0.00000
117        C63    0.10600    0.08700    0.13200    0.04400    0.00100   -0.02400
118        C67    0.08800    0.06500    0.05100    0.03500    0.00400    0.00300
119        C58    0.10000    0.09900    0.09400    0.05700    0.00200   -0.00900
120        C59    0.10100    0.10700    0.13000    0.05800    0.00000   -0.02600
121        H59    0.00000    0.00000    0.00000    0.00000    0.00000    0.00000
122        C60    0.10000    0.10700    0.12600    0.05700    0.00200   -0.02600
123        H60    0.00000    0.00000    0.00000    0.00000    0.00000    0.00000
124        C55    0.10000    0.10700    0.13000    0.05600    0.00100   -0.02700
125        C56    0.10100    0.11000    0.13300    0.05700    0.00100   -0.02800
126        H56    0.00000    0.00000    0.00000    0.00000    0.00000    0.00000
127        C57    0.10100    0.10800    0.12900    0.05800    0.00000   -0.02600
128        H57    0.00000    0.00000    0.00000    0.00000    0.00000    0.00000
129        C68    0.08800    0.08600    0.12300    0.05200   -0.01100   -0.01500
130        C73    0.11200    0.12900    0.12600    0.08500   -0.00200   -0.00200
131        H73    0.00000    0.00000    0.00000    0.00000    0.00000    0.00000
132        C72    0.10900    0.12800    0.12600    0.08400   -0.00200   -0.00100
133        H72    0.00000    0.00000    0.00000    0.00000    0.00000    0.00000
134        C71    0.12500    0.15100    0.13200    0.10300    0.00700    0.00900
135        C70    0.11900    0.13400    0.13300    0.09100    0.00500    0.00500
136        H70    0.00000    0.00000    0.00000    0.00000    0.00000    0.00000
137        C69    0.12200    0.13600    0.13300    0.09300    0.00600    0.00500
138        H69    0.00000    0.00000    0.00000    0.00000    0.00000    0.00000
139        C80    0.12300    0.12600    0.12500    0.07400    0.00000    0.00400
140        C85    0.12800    0.13600    0.14700    0.07500   -0.00200    0.01800
141        H85    0.00000    0.00000    0.00000    0.00000    0.00000    0.00000
142        C84    0.12800    0.13600    0.13900    0.07700   -0.00100    0.01300
143        H84    0.00000    0.00000    0.00000    0.00000    0.00000    0.00000
144        C83    0.12800    0.13100    0.12800    0.07800    0.00000    0.00700
145        C82    0.12500    0.13500    0.13900    0.07600   -0.00300    0.01300
146        H82    0.00000    0.00000    0.00000    0.00000    0.00000    0.00000
147        C81    0.12200    0.13200    0.14100    0.07400   -0.00200    0.01400
148        H81    0.00000    0.00000    0.00000    0.00000    0.00000    0.00000
149        C74    0.08900    0.11800    0.11500    0.06500    0.02500    0.02700
150        C79    0.12100    0.13700    0.14200    0.08400   -0.00200    0.00600
151        H79    0.00000    0.00000    0.00000    0.00000    0.00000    0.00000
152        C78    0.11600    0.12800    0.13000    0.08600   -0.00400   -0.00100
153        H78    0.00000    0.00000    0.00000    0.00000    0.00000    0.00000
154        C77    0.08700    0.10500    0.19800    0.05600   -0.00200    0.02800
155        C76    0.11700    0.13100    0.12400    0.06500    0.00500    0.01400
156        H76    0.00000    0.00000    0.00000    0.00000    0.00000    0.00000
157        C75    0.11100    0.13800    0.13200    0.06900    0.00200    0.01700
158        H75    0.00000    0.00000    0.00000    0.00000    0.00000    0.00000
159         O6    0.06100    0.06100    0.09100    0.03040    0.00000    0.00000
160       C02M    0.04000    0.11500    0.14700    0.04600   -0.00900   -0.02600
161       C102    0.10600    0.09600    0.10600    0.05100    0.00500   -0.00300
162       C101    0.11000    0.11900    0.11900    0.04400    0.00800   -0.01900
163       C100    0.10900    0.11700    0.11700    0.04600    0.00700   -0.01700
164       H100    0.00000    0.00000    0.00000    0.00000    0.00000    0.00000
165        C99    0.10900    0.14100    0.13000    0.03600    0.01100   -0.03700
166       C104    0.10600    0.11200    0.11300    0.04800    0.00500   -0.01500
167       H104    0.00000    0.00000    0.00000    0.00000    0.00000    0.00000
168       C103    0.10600    0.10900    0.11400    0.04600    0.00700   -0.01300
169        C93    0.09800    0.10400    0.12100    0.06000   -0.00500   -0.01500
170        C98    0.11800    0.10500    0.12900    0.05700    0.00800   -0.01600
171        H98    0.00000    0.00000    0.00000    0.00000    0.00000    0.00000
172        C97    0.11300    0.10600    0.13000    0.05500    0.00800   -0.01800
173        H97    0.00000    0.00000    0.00000    0.00000    0.00000    0.00000
174        C96    0.08200    0.10500    0.12300    0.05300   -0.00600   -0.01900
175        C95    0.12000    0.10700    0.12400    0.05000    0.00400   -0.01900
176        H95    0.00000    0.00000    0.00000    0.00000    0.00000    0.00000
177        C94    0.12400    0.10600    0.12300    0.05200    0.00300   -0.01800
178        H94    0.00000    0.00000    0.00000    0.00000    0.00000    0.00000
179        C54    0.08600    0.09200    0.13900    0.04800    0.00000   -0.01400
180        O22    0.07500    0.07500    0.10100    0.03600   -0.00300   -0.01200
181        O21    0.08000    0.06000    0.11200    0.04900    0.00400   -0.00800
182       C105    0.07700    0.05400    0.08400    0.03400    0.01100    0.02400
183        C88    0.12400    0.14400    0.13600    0.08400    0.00100    0.03400
184        H88    0.00000    0.00000    0.00000    0.00000    0.00000    0.00000
185        C87    0.12600    0.15200    0.13800    0.08900    0.00000    0.02900
186        H87    0.00000    0.00000    0.00000    0.00000    0.00000    0.00000
187        C86    0.11600    0.12300    0.15000    0.06600    0.00600    0.01500
188        C91    0.13600    0.15600    0.15300    0.10000    0.01800    0.02500
189        H91    0.00000    0.00000    0.00000    0.00000    0.00000    0.00000
190        C90    0.13300    0.16100    0.15700    0.09400    0.02100    0.03500
191        H90    0.00000    0.00000    0.00000    0.00000    0.00000    0.00000
192        C89    0.13000    0.19200    0.13500    0.11900    0.01300    0.05800
193        C92    0.08500    0.09500    0.07300    0.05400   -0.00600    0.01100
194        H63    0.00000    0.00000    0.00000    0.00000    0.00000    0.00000
195         O7    0.18600    0.19400    0.16400    0.07800   -0.00900    0.00900
196        H24    0.00000    0.00000    0.00000    0.00000    0.00000    0.00000
197         O8    0.10200    0.06200    0.08300    0.04400    0.01300   -0.01500
198       C23A    0.10100    0.11400    0.12700    0.06200    0.00200    0.01600
199       H23A    0.00000    0.00000    0.00000    0.00000    0.00000    0.00000
200       C22A    0.10100    0.11400    0.12300    0.05900    0.00200    0.01900
201       H22A    0.00000    0.00000    0.00000    0.00000    0.00000    0.00000
202       C25A    0.10400    0.11200    0.10800    0.06400    0.00600    0.02300
203       H25A    0.00000    0.00000    0.00000    0.00000    0.00000    0.00000
204       C26A    0.10000    0.11100    0.11200    0.06100    0.00600    0.02700
205       H26A    0.00000    0.00000    0.00000    0.00000    0.00000    0.00000
206        O4A    0.08300    0.07800    0.10800    0.04500    0.01300    0.02700
207        O3A    0.08800    0.10000    0.15000    0.04200    0.00600    0.03100
208        O19    0.08200    0.10100    0.06400    0.05300   -0.01900   -0.02100
209        H12    0.00000    0.00000    0.00000    0.00000    0.00000    0.00000
210        H14    0.00000    0.00000    0.00000    0.00000    0.00000    0.00000
211        O20    0.02600    0.03300    0.05200    0.02400   -0.02100   -0.02300
212       H103    0.00000    0.00000    0.00000    0.00000    0.00000    0.00000
213       H101    0.00000    0.00000    0.00000    0.00000    0.00000    0.00000
  0 0 0 0 0 0 0 0
SHAPE
  0       0       0       0   0.000000  0   192   192   192   192
BOUND
       0        1         0        1         0        1
  0   0   0   0  0
SBOND
  1     C     O    0.00000    1.97249  0  2  1  0  1  0.250  2.000 127 127 127
  2     C     C    0.00000    1.89002  0  2  0  0  1  0.250  2.000 127 127 127
  3     C     H    0.00000    1.20000  0  1  0  0  1  0.250  2.000 127 127 127
  4     O     H    0.00000    1.20000  0  1  0  0  1  0.250  2.000 127 127 127
  5     H     O    1.20000    2.10000  0  0  0  0  5  0.250  2.000 127 127 127
  6     O     O    0.00000    1.70000  0  1  0  0  1  0.250  2.000 127 127 127
  7    Zr     O    0.00000    3.09651  0  1  1  0  1  0.250  2.000 127 127 127
  0 0 0 0
SITET
  1        Zr2  1.6000   0 255   0   0 255   0 204  0
  2        Zr1  1.6000   0 255   0   0 255   0 204  0
  3       Zr03  1.6000   0 255   0   0 255   0 204  0
  4        Zr3  1.6000   0 255   0   0 255   0 204  0
  5        O13  0.7400 254   3   0 254   3   0 204  0
  6        O10  0.7400 254   3   0 254   3   0 204  0
  7        O26  0.7400 254   3   0 254   3   0 204  0
  8        O11  0.7400 254   3   0 254   3   0 204  0
  9        O25  0.7400 254   3   0 254   3   0 204  0
 10         O2  0.7400 254   3   0 254   3   0 204  0
 11         O1  0.7400 254   3   0 254   3   0 204  0
 12         O9  0.7400 254   3   0 254   3   0 204  0
 13        O14  0.7400 254   3   0 254   3   0 204  0
 14        O12  0.7400 254   3   0 254   3   0 204  0
 15        O15  0.7400 254   3   0 254   3   0 204  0
 16         O5  0.7400 254   3   0 254   3   0 204  0
 17        C53  0.7700  89  89  89  89  89  89 204  0
 18         O4  0.7400 254   3   0 254   3   0 204  0
 19        C40  0.7700  89  89  89  89  89  89 204  0
 20        C28  0.7700  89  89  89  89  89  89 204  0
 21        C29  0.7700  89  89  89  89  89  89 204  0
 22        H29  0.4600 255 204 204 255 204 204 204  0
 23        C30  0.7700  89  89  89  89  89  89 204  0
 24        H30  0.4600 255 204 204 255 204 204 204  0
 25        C31  0.7700  89  89  89  89  89  89 204  0
 26        C32  0.7700  89  89  89  89  89  89 204  0
 27        H32  0.4600 255 204 204 255 204 204 204  0
 28        C33  0.7700  89  89  89  89  89  89 204  0
 29        H33  0.4600 255 204 204 255 204 204 204  0
 30         C2  0.7700  89  89  89  89  89  89 204  0
 31         C3  0.7700  89  89  89  89  89  89 204  0
 32         H3  0.4600 255 204 204 255 204 204 204  0
 33         C4  0.7700  89  89  89  89  89  89 204  0
 34         H4  0.4600 255 204 204 255 204 204 204  0
 35         C5  0.7700  89  89  89  89  89  89 204  0
 36         C6  0.7700  89  89  89  89  89  89 204  0
 37         H6  0.4600 255 204 204 255 204 204 204  0
 38         C7  0.7700  89  89  89  89  89  89 204  0
 39         H7  0.4600 255 204 204 255 204 204 204  0
 40        C14  0.7700  89  89  89  89  89  89 204  0
 41        C15  0.7700  89  89  89  89  89  89 204  0
 42        C16  0.7700  89  89  89  89  89  89 204  0
 43        H16  0.4600 255 204 204 255 204 204 204  0
 44        C17  0.7700  89  89  89  89  89  89 204  0
 45        H17  0.4600 255 204 204 255 204 204 204  0
 46        C18  0.7700  89  89  89  89  89  89 204  0
 47        C19  0.7700  89  89  89  89  89  89 204  0
 48        H19  0.4600 255 204 204 255 204 204 204  0
 49        C20  0.7700  89  89  89  89  89  89 204  0
 50        H20  0.4600 255 204 204 255 204 204 204  0
 51         C1  0.7700  89  89  89  89  89  89 204  0
 52        C41  0.7700  89  89  89  89  89  89 204  0
 53        C42  0.7700  89  89  89  89  89  89 204  0
 54        H42  0.4600 255 204 204 255 204 204 204  0
 55        C43  0.7700  89  89  89  89  89  89 204  0
 56        H43  0.4600 255 204 204 255 204 204 204  0
 57        C44  0.7700  89  89  89  89  89  89 204  0
 58        C45  0.7700  89  89  89  89  89  89 204  0
 59        H45  0.4600 255 204 204 255 204 204 204  0
 60        C46  0.7700  89  89  89  89  89  89 204  0
 61        H46  0.4600 255 204 204 255 204 204 204  0
 62        C11  0.7700  89  89  89  89  89  89 204  0
 63        C12  0.7700  89  89  89  89  89  89 204  0
 64       H12A  0.4600 255 204 204 255 204 204 204  0
 65        C13  0.7700  89  89  89  89  89  89 204  0
 66        H13  0.4600 255 204 204 255 204 204 204  0
 67         C8  0.7700  89  89  89  89  89  89 204  0
 68         C9  0.7700  89  89  89  89  89  89 204  0
 69         H9  0.4600 255 204 204 255 204 204 204  0
 70        C10  0.7700  89  89  89  89  89  89 204  0
 71        H10  0.4600 255 204 204 255 204 204 204  0
 72        C37  0.7700  89  89  89  89  89  89 204  0
 73        C38  0.7700  89  89  89  89  89  89 204  0
 74        H38  0.4600 255 204 204 255 204 204 204  0
 75        C39  0.7700  89  89  89  89  89  89 204  0
 76        H39  0.4600 255 204 204 255 204 204 204  0
 77        C34  0.7700  89  89  89  89  89  89 204  0
 78        C35  0.7700  89  89  89  89  89  89 204  0
 79        H35  0.4600 255 204 204 255 204 204 204  0
 80        C36  0.7700  89  89  89  89  89  89 204  0
 81        H36  0.4600 255 204 204 255 204 204 204  0
 82        O24  0.7400 254   3   0 254   3   0 204  0
 83        C50  0.7700  89  89  89  89  89  89 204  0
 84        C51  0.7700  89  89  89  89  89  89 204  0
 85        H51  0.4600 255 204 204 255 204 204 204  0
 86        C52  0.7700  89  89  89  89  89  89 204  0
 87        H52  0.4600 255 204 204 255 204 204 204  0
 88        C47  0.7700  89  89  89  89  89  89 204  0
 89        C48  0.7700  89  89  89  89  89  89 204  0
 90        H48  0.4600 255 204 204 255 204 204 204  0
 91        C49  0.7700  89  89  89  89  89  89 204  0
 92        H49  0.4600 255 204 204 255 204 204 204  0
 93        C21  0.7700  89  89  89  89  89  89 204  0
 94        C26  0.7700  89  89  89  89  89  89 204  0
 95        H26  0.4600 255 204 204 255 204 204 204  0
 96        C25  0.7700  89  89  89  89  89  89 204  0
 97        H25  0.4600 255 204 204 255 204 204 204  0
 98        C24  0.7700  89  89  89  89  89  89 204  0
 99        C23  0.7700  89  89  89  89  89  89 204  0
100        H23  0.4600 255 204 204 255 204 204 204  0
101        C22  0.7700  89  89  89  89  89  89 204  0
102        H22  0.4600 255 204 204 255 204 204 204  0
103        C27  0.7700  89  89  89  89  89  89 204  0
104         O3  0.7400 254   3   0 254   3   0 204  0
105        O16  0.7400 254   3   0 254   3   0 204  0
106        O18  0.7400 254   3   0 254   3   0 204  0
107        O17  0.7400 254   3   0 254   3   0 204  0
108        O23  0.7400 254   3   0 254   3   0 204  0
109        C64  0.7700  89  89  89  89  89  89 204  0
110        C65  0.7700  89  89  89  89  89  89 204  0
111        H65  0.4600 255 204 204 255 204 204 204  0
112        C66  0.7700  89  89  89  89  89  89 204  0
113        H66  0.4600 255 204 204 255 204 204 204  0
114        C61  0.7700  89  89  89  89  89  89 204  0
115        C62  0.7700  89  89  89  89  89  89 204  0
116        H62  0.4600 255 204 204 255 204 204 204  0
117        C63  0.7700  89  89  89  89  89  89 204  0
118        C67  0.7700  89  89  89  89  89  89 204  0
119        C58  0.7700  89  89  89  89  89  89 204  0
120        C59  0.7700  89  89  89  89  89  89 204  0
121        H59  0.4600 255 204 204 255 204 204 204  0
122        C60  0.7700  89  89  89  89  89  89 204  0
123        H60  0.4600 255 204 204 255 204 204 204  0
124        C55  0.7700  89  89  89  89  89  89 204  0
125        C56  0.7700  89  89  89  89  89  89 204  0
126        H56  0.4600 255 204 204 255 204 204 204  0
127        C57  0.7700  89  89  89  89  89  89 204  0
128        H57  0.4600 255 204 204 255 204 204 204  0
129        C68  0.7700  89  89  89  89  89  89 204  0
130        C73  0.7700  89  89  89  89  89  89 204  0
131        H73  0.4600 255 204 204 255 204 204 204  0
132        C72  0.7700  89  89  89  89  89  89 204  0
133        H72  0.4600 255 204 204 255 204 204 204  0
134        C71  0.7700  89  89  89  89  89  89 204  0
135        C70  0.7700  89  89  89  89  89  89 204  0
136        H70  0.4600 255 204 204 255 204 204 204  0
137        C69  0.7700  89  89  89  89  89  89 204  0
138        H69  0.4600 255 204 204 255 204 204 204  0
139        C80  0.7700  89  89  89  89  89  89 204  0
140        C85  0.7700  89  89  89  89  89  89 204  0
141        H85  0.4600 255 204 204 255 204 204 204  0
142        C84  0.7700  89  89  89  89  89  89 204  0
143        H84  0.4600 255 204 204 255 204 204 204  0
144        C83  0.7700  89  89  89  89  89  89 204  0
145        C82  0.7700  89  89  89  89  89  89 204  0
146        H82  0.4600 255 204 204 255 204 204 204  0
147        C81  0.7700  89  89  89  89  89  89 204  0
148        H81  0.4600 255 204 204 255 204 204 204  0
149        C74  0.7700  89  89  89  89  89  89 204  0
150        C79  0.7700  89  89  89  89  89  89 204  0
151        H79  0.4600 255 204 204 255 204 204 204  0
152        C78  0.7700  89  89  89  89  89  89 204  0
153        H78  0.4600 255 204 204 255 204 204 204  0
154        C77  0.7700  89  89  89  89  89  89 204  0
155        C76  0.7700  89  89  89  89  89  89 204  0
156        H76  0.4600 255 204 204 255 204 204 204  0
157        C75  0.7700  89  89  89  89  89  89 204  0
158        H75  0.4600 255 204 204 255 204 204 204  0
159         O6  0.7400 254   3   0 254   3   0 204  0
160       C02M  0.7700  89  89  89  89  89  89 204  0
161       C102  0.7700  89  89  89  89  89  89 204  0
162       C101  0.7700  89  89  89  89  89  89 204  0
163       C100  0.7700  89  89  89  89  89  89 204  0
164       H100  0.4600 255 204 204 255 204 204 204  0
165        C99  0.7700  89  89  89  89  89  89 204  0
166       C104  0.7700  89  89  89  89  89  89 204  0
167       H104  0.4600 255 204 204 255 204 204 204  0
168       C103  0.7700  89  89  89  89  89  89 204  0
169        C93  0.7700  89  89  89  89  89  89 204  0
170        C98  0.7700  89  89  89  89  89  89 204  0
171        H98  0.4600 255 204 204 255 204 204 204  0
172        C97  0.7700  89  89  89  89  89  89 204  0
173        H97  0.4600 255 204 204 255 204 204 204  0
174        C96  0.7700  89  89  89  89  89  89 204  0
175        C95  0.7700  89  89  89  89  89  89 204  0
176        H95  0.4600 255 204 204 255 204 204 204  0
177        C94  0.7700  89  89  89  89  89  89 204  0
178        H94  0.4600 255 204 204 255 204 204 204  0
179        C54  0.7700  89  89  89  89  89  89 204  0
180        O22  0.7400 254   3   0 254   3   0 204  0
181        O21  0.7400 254   3   0 254   3   0 204  0
182       C105  0.7700  89  89  89  89  89  89 204  0
183        C88  0.7700  89  89  89  89  89  89 204  0
184        H88  0.4600 255 204 204 255 204 204 204  0
185        C87  0.7700  89  89  89  89  89  89 204  0
186        H87  0.4600 255 204 204 255 204 204 204  0
187        C86  0.7700  89  89  89  89  89  89 204  0
188        C91  0.7700  89  89  89  89  89  89 204  0
189        H91  0.4600 255 204 204 255 204 204 204  0
190        C90  0.7700  89  89  89  89  89  89 204  0
191        H90  0.4600 255 204 204 255 204 204 204  0
192        C89  0.7700  89  89  89  89  89  89 204  0
193        C92  0.7700  89  89  89  89  89  89 204  0
194        H63  0.4600 255 204 204 255 204 204 204  0
195         O7  0.7400 254   3   0 254   3   0 204  0
196        H24  0.4600 255 204 204 255 204 204 204  0
197         O8  0.7400 254   3   0 254   3   0 204  0
198       C23A  0.7700  89  89  89  89  89  89 204  0
199       H23A  0.4600 255 204 204 255 204 204 204  0
200       C22A  0.7700  89  89  89  89  89  89 204  0
201       H22A  0.4600 255 204 204 255 204 204 204  0
202       C25A  0.7700  89  89  89  89  89  89 204  0
203       H25A  0.4600 255 204 204 255 204 204 204  0
204       C26A  0.7700  89  89  89  89  89  89 204  0
205       H26A  0.4600 255 204 204 255 204 204 204  0
206        O4A  0.7400 254   3   0 254   3   0 204  0
207        O3A  0.7400 254   3   0 254   3   0 204  0
208        O19  0.7400 254   3   0 254   3   0 204  0
209        H12  0.4600 255 204 204 255 204 204 204  0
210        H14  0.4600 255 204 204 255 204 204 204  0
211        O20  0.7400 254   3   0 254   3   0 204  0
212       H103  0.4600 255 204 204 255 204 204 204  0
213       H101  0.4600 255 204 204 255 204 204 204  0
  0 0 0 0 0 0
VECTR
 0 0 0 0 0
VECTT
 0 0 0 0 0
SPLAN
  0   0   0   0
LBLAT
 -1
LBLSP
 -1
DLATM
 -1
DLBND
 -1
DLPLY
 -1
PLN2D
  0   0   0   0
ATOMT
  1         Zr  1.6000   0 255   0   0 255   0 204
  2          O  0.7400 254   3   0 254   3   0 204
  3          C  0.7700  89  89  89  89  89  89 204
  4          H  0.4600 255 204 204 255 204 204 204
  0 0 0 0 0 0
SCENE
 0.820152 -0.572027 -0.011616  0.000000
 0.104671  0.130052  0.985967  0.000000
-0.562489 -0.809859  0.166537  0.000000
 0.000000  0.000000  0.000000  1.000000
  0.000   0.000
  0.000
  1.259
HBOND 0 2

STYLE
DISPF 37753664
MODEL   0  0  0
SURFS   0  1  1
SECTS  32  0
FORMS   0  1
ATOMS   0  0  1
BONDS   1
POLYS   1
VECTS 1.000000
FORMP
  1  1.0   0   0   0
ATOMP
 24  24   0  50  2.0   0
BONDP
  1  16  0.250  2.000 127 127 127
POLYP
 204 1  1.000 180 180 180
ISURF
  1   1         11   0  64   0 200 100
  2   1        4.5   0 128   0 100  50
  3   1          3   0 255   0  80  40
  4   1          2   0 255 179  50  25
  5   1        1.3 128 255 255  40  20
  0   0   0   0
TEX3P
  1  0.00000E+00  1.00000E+00
SECTP
  1  0.00000E+00  1.00000E+00  0.00000E+00  0.00000E+00  0.00000E+00  0.00000E+00
CONTR
 0.1 -1 1 1 10 -1 2 5
 2 1 2 1
   0   0   0
   0   0   0
   0   0   0
   0   0   0
HKLPP
 192 1  1.000 255   0 255
UCOLP
   0   1  1.000   0   0   0
COMPS 1
LABEL 1    12  1.000 0
PROJT 0  0.962
BKGRC
 255 255 255
DPTHQ 1 -0.5000  3.5000
LIGHT0 1
 1.000000  0.000000  0.000000  0.000000
 0.000000  1.000000  0.000000  0.000000
 0.000000  0.000000  1.000000  0.000000
 0.000000  0.000000  0.000000  1.000000
 0.000000  0.000000 20.000000  0.000000
 0.000000  0.000000 -1.000000
  26  26  26 255
 179 179 179 255
 255 255 255 255
LIGHT1
 1.000000  0.000000  0.000000  0.000000
 0.000000  1.000000  0.000000  0.000000
 0.000000  0.000000  1.000000  0.000000
 0.000000  0.000000  0.000000  1.000000
 0.000000  0.000000 20.000000  0.000000
 0.000000  0.000000 -1.000000
   0   0   0   0
   0   0   0   0
   0   0   0   0
LIGHT2
 1.000000  0.000000  0.000000  0.000000
 0.000000  1.000000  0.000000  0.000000
 0.000000  0.000000  1.000000  0.000000
 0.000000  0.000000  0.000000  1.000000
 0.000000  0.000000 20.000000  0.000000
 0.000000  0.000000 -1.000000
   0   0   0   0
   0   0   0   0
   0   0   0   0
LIGHT3
 1.000000  0.000000  0.000000  0.000000
 0.000000  1.000000  0.000000  0.000000
 0.000000  0.000000  1.000000  0.000000
 0.000000  0.000000  0.000000  1.000000
 0.000000  0.000000 20.000000  0.000000
 0.000000  0.000000 -1.000000
   0   0   0   0
   0   0   0   0
   0   0   0   0
SECCL 0

TEXCL 0

ATOMM
 204 204 204 255
  25.600
BONDM
 255 255 255 255
 128.000
POLYM
 255 255 255 255
 128.000
SURFM
   0   0   0 255
 128.000
FORMM
 255 255 255 255
 128.000
HKLPM
 255 255 255 255
 128.000
