# Supplementary material for: Unlocking New Topologies in Zr-Based Metal–Organic Frameworks by Combining Linker Flexibility and Building Block Disorder
Source: J Am Chem Soc. 2023 Apr 26;145(18):10051–60. doi: 10.1021/jacs.2c13731 (PMC10176567; doi:10.1021/jacs.2c13731)
Supplement: Supplementary file 1 — ja2c13731_si_001.zip [file ja2c13731_si_001.zip › 2206530.vesta]

#VESTA_FORMAT_VERSION 3.5.4


CRYSTAL

TITLE
C159 H98.333 Hf6 O34

IMPORT_DENSITY 1
+1.000000 2206530.pgrid

GROUP
165 1 P -3 c 1
SYMOP
 0.000000  0.000000  0.000000  1  0  0   0  1  0   0  0  1   1
 0.000000  0.000000  0.000000 -1  0  0   0 -1  0   0  0 -1   1
 0.000000  0.000000  0.000000  0 -1  0   1 -1  0   0  0  1   1
 0.000000  0.000000  0.000000  0  1  0  -1  1  0   0  0 -1   1
 0.000000  0.000000  0.000000 -1  1  0  -1  0  0   0  0  1   1
 0.000000  0.000000  0.000000  1 -1  0   1  0  0   0  0 -1   1
 0.000000  0.000000  0.500000  0  1  0   1  0  0   0  0 -1   1
 0.000000  0.000000  0.500000  0 -1  0  -1  0  0   0  0  1   1
 0.000000  0.000000  0.500000  1 -1  0   0 -1  0   0  0 -1   1
 0.000000  0.000000  0.500000 -1  1  0   0  1  0   0  0  1   1
 0.000000  0.000000  0.500000 -1  0  0  -1  1  0   0  0 -1   1
 0.000000  0.000000  0.500000  1  0  0   1 -1  0   0  0  1   1
 -1.0 -1.0 -1.0  1 0 0  0 0 0  0 0 0
TRANM 0
 0.000000  0.000000  0.000000  1  0  0   0  1  0   0  0  1
LTRANSL
 -1
 0.000000  0.000000  0.000000  0.000000  0.000000  0.000000
LORIENT
 -1   0   0   0   0
 1.000000  0.000000  0.000000  1.000000  0.000000  0.000000
 0.000000  0.000000  1.000000  0.000000  0.000000  1.000000
LMATRIX
 1.000000  0.000000  0.000000  0.000000
 0.000000  1.000000  0.000000  0.000000
 0.000000  0.000000  1.000000  0.000000
 0.000000  0.000000  0.000000  1.000000
 0.000000  0.000000  0.000000
CELLP
 35.036800  35.036800  48.768799  90.000000  90.000000 120.000000
  0.000400   0.000400   0.000400   0.000000   0.000000   0.000000
STRUC
  1 Hf        Hf2  1.0000   0.274640   0.610510   0.561890   12g       1
                            0.000020   0.000020   0.000020  0.00
  2 Hf        Hf1  1.0000   0.331750   0.608690   0.620980   12g       1
                            0.000020   0.000020   0.000020  0.00
  3 Hf        Hf4  0.5000   0.003950   0.944320   0.246380   12g       1
                            0.000100   0.000050   0.000040  0.00
  4 Hf        Hf3  0.5000  -0.002760   0.055590   0.305600   12g       1
                            0.000020   0.000020   0.000020  0.00
  5  O        O13  1.0000   0.280810   0.615430   0.604400   12g       1
                            0.000150   0.000150   0.000080  0.00
  6  O        O10  1.0000   0.250310   0.630870   0.526580   12g       1
                            0.000150   0.000140   0.000070  0.00
  7  O        O26  1.0000   0.285070   0.700910   0.156210   12g       1
                            0.000150   0.000150   0.000080  0.00
  8  O        O11  1.0000   0.333333   0.666667   0.554800    4d     3..
                            0.000000   0.000000   0.000150  0.00
  9  O        O25  1.0000   0.250130   0.626680   0.156780   12g       1
                            0.000140   0.000160   0.000070  0.00
 10  O         O2  1.0000  -0.205050   0.415700   0.424280   12g       1
                            0.000160   0.000160   0.000100  0.00
 11  O         O1  1.0000  -0.206600   0.376330   0.387610   12g       1
                            0.000150   0.000150   0.000080  0.00
 12  O         O9  1.0000   0.292330   0.703440   0.524600   12g       1
                            0.000160   0.000150   0.000070  0.00
 13  O        O14  1.0000   0.329090   0.600900   0.575120   12g       1
                            0.000150   0.000160   0.000080  0.00
 14  O        O12  1.0000   0.333333   0.666667   0.640850    4d     3..
                            0.000000   0.000000   0.000170  0.00
 15  O        O15  0.5000   0.238900   0.540200   0.558480   12g       1
                            0.000300   0.000300   0.000190  0.00
 16  O         O5  1.0000   0.066500   1.000000   0.250000    6f     .2.
                            0.000200   0.000000   0.000000  0.00
 17  C        C53  1.0000   0.266900   0.669100   0.515560   12g       1
                            0.000200   0.000200   0.000090  0.00
 18  O         O4  0.5000   0.043600   0.916200   0.257800   12g       1
                            0.000700   0.000700   0.000500  0.00
 19  C        C40  1.0000  -0.188000   0.409300   0.403040   12g       1
                            0.000200   0.000200   0.000130  0.00
 20  C        C28  1.0000   0.058770   0.624980   0.349250   12g       1
                            0.000130   0.000130   0.000090  0.00
 21  C        C29  1.0000   0.029890   0.631690   0.365320   12g       1
                            0.000170   0.000130   0.000100  0.00
 22  H        H29  1.0000   0.036700   0.660800   0.369900   12g       1
                            0.000000   0.000000   0.000000  0.00
 23  C        C30  1.0000  -0.008940   0.595820   0.374750   12g       1
                            0.000150   0.000180   0.000100  0.00
 24  H        H30  1.0000  -0.028700   0.600400   0.385700   12g       1
                            0.000000   0.000000   0.000000  0.00
 25  C        C31  1.0000  -0.018890   0.553240   0.368110   12g       1
                            0.000130   0.000150   0.000100  0.00
 26  C        C32  1.0000   0.010000   0.546530   0.352030   12g       1
                            0.000170   0.000120   0.000110  0.00
 27  H        H32  1.0000   0.003200   0.517400   0.347500   12g       1
                            0.000000   0.000000   0.000000  0.00
 28  C        C33  1.0000   0.048830   0.582400   0.342600   12g       1
                            0.000150   0.000160   0.000100  0.00
 29  H        H33  1.0000   0.068600   0.577800   0.331600   12g       1
                            0.000000   0.000000   0.000000  0.00
 30  C         C2  1.0000   0.126220   0.660680   0.315110   12g       1
                            0.000130   0.000170   0.000060  0.00
 31  C         C3  1.0000   0.171820   0.685210   0.312690   12g       1
                            0.000130   0.000170   0.000080  0.00
 32  H         H3  1.0000   0.189200   0.701900   0.327800   12g       1
                            0.000000   0.000000   0.000000  0.00
 33  C         C4  1.0000   0.191960   0.685300   0.288120   12g       1
                            0.000110   0.000170   0.000090  0.00
 34  H         H4  1.0000   0.223100   0.702100   0.286500   12g       1
                            0.000000   0.000000   0.000000  0.00
 35  C         C5  1.0000   0.166667   0.660850   0.265970   12g       1
                            0.000150   0.000170   0.000070  0.00
 36  C         C6  1.0000   0.120900   0.636320   0.268390   12g       1
                            0.000140   0.000170   0.000070  0.00
 37  H         H6  1.0000   0.103500   0.619600   0.253300   12g       1
                            0.000000   0.000000   0.000000  0.00
 38  C         C7  1.0000   0.100760   0.636230   0.292960   12g       1
                            0.000110   0.000170   0.000080  0.00
 39  H         H7  1.0000   0.069600   0.619500   0.294600   12g       1
                            0.000000   0.000000   0.000000  0.00
 40  C        C14  1.0000   0.256600   0.664100   0.167650   12g       1
                            0.000140   0.000200   0.000110  0.00
 41  C        C15  1.0000   0.098760   0.706680   0.334090   12g       1
                            0.000160   0.000140   0.000090  0.00
 42  C        C16  1.0000   0.132190   0.749600   0.339120   12g       1
                            0.000140   0.000160   0.000110  0.00
 43  H        H16  1.0000   0.157700   0.754800   0.349000   12g       1
                            0.000000   0.000000   0.000000  0.00
 44  C        C17  1.0000   0.128290   0.784920   0.329660   12g       1
                            0.000160   0.000130   0.000120  0.00
 45  H        H17  1.0000   0.151100   0.814300   0.333333   12g       1
                            0.000000   0.000000   0.000000  0.00
 46  C        C18  1.0000   0.090960   0.777330   0.315180   12g       1
                            0.000190   0.000160   0.000110  0.00
 47  C        C19  1.0000   0.057530   0.734410   0.310160   12g       1
                            0.000160   0.000190   0.000120  0.00
 48  H        H19  1.0000   0.032000   0.729200   0.300300   12g       1
                            0.000000   0.000000   0.000000  0.00
 49  C        C20  1.0000   0.061430   0.699080   0.319610   12g       1
                            0.000150   0.000140   0.000110  0.00
 50  H        H20  1.0000   0.038600   0.669800   0.316200   12g       1
                            0.000000   0.000000   0.000000  0.00
 51  C         C1  1.0000   0.103600   0.665300   0.341630   12g       1
                            0.000200   0.000200   0.000110  0.00
 52  C        C41  1.0000   0.132100   0.671020   0.367740   12g       1
                            0.000150   0.000160   0.000070  0.00
 53  C        C42  1.0000   0.133550   0.697210   0.389590   12g       1
                            0.000170   0.000160   0.000090  0.00
 54  H        H42  1.0000   0.120400   0.715100   0.387900   12g       1
                            0.000000   0.000000   0.000000  0.00
 55  C        C43  1.0000   0.154300   0.697220   0.413880   12g       1
                            0.000190   0.000170   0.000080  0.00
 56  H        H43  1.0000   0.155300   0.715100   0.428800   12g       1
                            0.000000   0.000000   0.000000  0.00
 57  C        C44  1.0000   0.173590   0.671040   0.416330   12g       1
                            0.000180   0.000180   0.000070  0.00
 58  C        C45  1.0000   0.172130   0.644860   0.394490   12g       1
                            0.000180   0.000170   0.000090  0.00
 59  H        H45  1.0000   0.185300   0.627000   0.396200   12g       1
                            0.000000   0.000000   0.000000  0.00
 60  C       C106  1.0000   0.151390   0.644850   0.370200   12g       1
                            0.000170   0.000160   0.000080  0.00
 61  H       H106  1.0000   0.150400   0.627000   0.355300   12g       1
                            0.000000   0.000000   0.000000  0.00
 62  C        C11  1.0000   0.232580   0.662480   0.190970   12g       1
                            0.000150   0.000160   0.000070  0.00
 63  C        C12  1.0000   0.246360   0.701230   0.205630   12g       1
                            0.000150   0.000130   0.000100  0.00
 64  H        H12  1.0000   0.270400   0.728100   0.199200   12g       1
                            0.000000   0.000000   0.000000  0.00
 65  C        C13  1.0000   0.224990   0.700650   0.229770   12g       1
                            0.000180   0.000140   0.000090  0.00
 66  H        H13  1.0000   0.234400   0.727100   0.239800   12g       1
                            0.000000   0.000000   0.000000  0.00
 67  C         C8  1.0000   0.189830   0.661330   0.239250   12g       1
                            0.000170   0.000170   0.000080  0.00
 68  C         C9  1.0000   0.176040   0.622580   0.224580   12g       1
                            0.000160   0.000140   0.000100  0.00
 69  H         H9  1.0000   0.152000   0.595700   0.231100   12g       1
                            0.000000   0.000000   0.000000  0.00
 70  C        C10  1.0000   0.197420   0.623160   0.200440   12g       1
                            0.000170   0.000130   0.000090  0.00
 71  H        H10  1.0000   0.188000   0.596700   0.190400   12g       1
                            0.000000   0.000000   0.000000  0.00
 72  C        C37  1.0000  -0.143500   0.445540   0.395130   12g       1
                            0.000130   0.000150   0.000100  0.00
 73  C        C38  1.0000  -0.126000   0.442400   0.370210   12g       1
                            0.000170   0.000150   0.000100  0.00
 74  H        H38  1.0000  -0.141600   0.416667   0.359200   12g       1
                            0.000000   0.000000   0.000000  0.00
 75  C        C39  1.0000  -0.085650   0.476790   0.361380   12g       1
                            0.000170   0.000190   0.000090  0.00
 76  H        H39  1.0000  -0.073700   0.474600   0.344400   12g       1
                            0.000000   0.000000   0.000000  0.00
 77  C        C34  1.0000  -0.062810   0.514300   0.377470   12g       1
                            0.000140   0.000160   0.000100  0.00
 78  C        C35  1.0000  -0.080300   0.517440   0.402390   12g       1
                            0.000170   0.000150   0.000100  0.00
 79  H        H35  1.0000  -0.064700   0.543100   0.413400   12g       1
                            0.000000   0.000000   0.000000  0.00
 80  C        C36  1.0000  -0.120650   0.483050   0.411220   12g       1
                            0.000160   0.000180   0.000090  0.00
 81  H        H36  1.0000  -0.132600   0.485200   0.428300   12g       1
                            0.000000   0.000000   0.000000  0.00
 82  O        O24  0.5000   0.000000   0.000000   0.323400    4c     3..
                            0.000000   0.000000   0.000200  0.00
 83  C        C50  1.0000   0.240370   0.668720   0.490440   12g       1
                            0.000170   0.000160   0.000080  0.00
 84  C        C51  1.0000   0.213260   0.629820   0.476430   12g       1
                            0.000180   0.000130   0.000100  0.00
 85  H        H51  1.0000   0.209600   0.602700   0.483000   12g       1
                            0.000000   0.000000   0.000000  0.00
 86  C        C52  1.0000   0.191570   0.630660   0.452770   12g       1
                            0.000180   0.000140   0.000100  0.00
 87  H        H52  1.0000   0.173000   0.604100   0.443200   12g       1
                            0.000000   0.000000   0.000000  0.00
 88  C        C47  1.0000   0.196980   0.670400   0.443130   12g       1
                            0.000180   0.000170   0.000080  0.00
 89  C        C48  1.0000   0.224100   0.709300   0.457140   12g       1
                            0.000200   0.000140   0.000100  0.00
 90  H        H48  1.0000   0.227800   0.736500   0.450500   12g       1
                            0.000000   0.000000   0.000000  0.00
 91  C        C49  1.0000   0.245780   0.708460   0.480800   12g       1
                            0.000170   0.000130   0.000090  0.00
 92  H        H49  1.0000   0.264300   0.735000   0.490400   12g       1
                            0.000000   0.000000   0.000000  0.00
 93  C        C21  1.0000   0.086700   0.816300   0.304880   12g       1
                            0.000200   0.000200   0.000160  0.00
 94  C        C26  0.5000   0.067700   0.814100   0.279450   12g       1
                            0.000300   0.000200   0.000160  0.00
 95  H        H26  0.5000   0.057600   0.788500   0.268400   12g       1
                            0.000000   0.000000   0.000000  0.00
 96  C        C25  0.5000   0.063700   0.849400   0.270130   12g       1
                            0.000300   0.000300   0.000140  0.00
 97  H        H25  0.5000   0.050800   0.847900   0.252700   12g       1
                            0.000000   0.000000   0.000000  0.00
 98  C        C24  1.0000   0.078500   0.886900   0.286250   12g       1
                            0.000200   0.000200   0.000170  0.00
 99  C        C23  0.5000   0.097500   0.889100   0.311680   12g       1
                            0.000300   0.000200   0.000170  0.00
100  H        H23  0.5000   0.107600   0.914800   0.322700   12g       1
                            0.000000   0.000000   0.000000  0.00
101  C        C22  0.5000   0.101500   0.853800   0.321000   12g       1
                            0.000300   0.000300   0.000140  0.00
102  H        H22  0.5000   0.114400   0.855400   0.338400   12g       1
                            0.000000   0.000000   0.000000  0.00
103  C        C27  1.0000   0.070400   0.921800   0.274900   12g       1
                            0.000400   0.000400   0.000200  0.00
104  O         O3  0.5000   0.083333   0.956800   0.295900   12g       1
                            0.000300   0.000400   0.000200  0.00
105  O        O16  0.5000   0.285600   0.513200   0.553650   12g       1
                            0.000300   0.000300   0.000190  0.00
106  O        O18  0.5000  -0.041400   0.041900   0.659640   12g       1
                            0.000300   0.000300   0.000180  0.00
107  O        O17  0.5000   0.032900   0.081800   0.659060   12g       1
                            0.000300   0.000300   0.000170  0.00
108  O        O23  0.5000  -0.047800   0.083333   0.302400   12g       1
                            0.000400   0.000300   0.000200  0.00
109  C        C64  0.5000   0.212300   0.471400   0.537400   12g       1
                            0.000500   0.000500   0.000300  0.00
110  C        C65  0.5000   0.170500   0.465200   0.532500   12g       1
                            0.000600   0.000600   0.000400  0.00
111  H        H65  0.5000   0.163500   0.486800   0.538500   12g       1
                            0.000000   0.000000   0.000000  0.00
112  C        C66  0.5000   0.139900   0.429400   0.519500   12g       1
                            0.000600   0.000600   0.000400  0.00
113  H        H66  0.5000   0.112900   0.428100   0.514900   12g       1
                            0.000000   0.000000   0.000000  0.00
114  C        C61  0.5000   0.145200   0.393900   0.512200   12g       1
                            0.000600   0.000600   0.000400  0.00
115  C        C62  0.5000   0.185100   0.400300   0.512800   12g       1
                            0.000600   0.000600   0.000300  0.00
116  H        H62  0.5000   0.191500   0.379800   0.504000   12g       1
                            0.000000   0.000000   0.000000  0.00
117  C        C63  0.5000   0.219100   0.437500   0.526380   12g       1
                            0.000600   0.000400   0.000170  0.00
118  C        C67  0.5000   0.250100   0.512200   0.551230   12g       1
                            0.000400   0.000300   0.000120  0.00
119  C        C58  0.5000   0.110000   0.351700   0.501700   12g       1
                            0.000300   0.000300   0.000200  0.00
120  C        C59  0.5000   0.067100   0.343400   0.504900   12g       1
                            0.000400   0.000300   0.000200  0.00
121  H        H59  0.5000   0.061700   0.364300   0.514000   12g       1
                            0.000000   0.000000   0.000000  0.00
122  C        C60  0.5000   0.031900   0.304600   0.494800   12g       1
                            0.000300   0.000400   0.000200  0.00
123  H        H60  0.5000   0.002600   0.298900   0.497000   12g       1
                            0.000000   0.000000   0.000000  0.00
124  C        C55  0.5000   0.039700   0.274100   0.481500   12g       1
                            0.000300   0.000300   0.000200  0.00
125  C        C56  0.5000   0.082600   0.282300   0.478300   12g       1
                            0.000400   0.000300   0.000200  0.00
126  H        H56  0.5000   0.087900   0.261500   0.469200   12g       1
                            0.000000   0.000000   0.000000  0.00
127  C        C57  0.5000   0.117700   0.321200   0.488400   12g       1
                            0.000300   0.000400   0.000200  0.00
128  H        H57  0.5000   0.147100   0.326800   0.486200   12g       1
                            0.000000   0.000000   0.000000  0.00
129  C        C68  0.5000  -0.008300   0.199500   0.500620   12g       1
                            0.000400   0.000300   0.000180  0.00
130  C        C73  0.5000  -0.033500   0.199600   0.522600   12g       1
                            0.000400   0.000400   0.000200  0.00
131  H        H73  0.5000  -0.050300   0.213900   0.521000   12g       1
                            0.000000   0.000000   0.000000  0.00
132  C        C72  0.5000  -0.033900   0.178800   0.546990   12g       1
                            0.000400   0.000400   0.000190  0.00
133  H        H72  0.5000  -0.051100   0.178800   0.562000   12g       1
                            0.000000   0.000000   0.000000  0.00
134  C        C71  0.5000  -0.009200   0.157900   0.549330   12g       1
                            0.000400   0.000400   0.000180  0.00
135  C        C70  0.5000   0.015900   0.157800   0.527300   12g       1
                            0.000400   0.000400   0.000200  0.00
136  H        H70  0.5000   0.032800   0.143500   0.528900   12g       1
                            0.000000   0.000000   0.000000  0.00
137  C        C69  0.5000   0.016400   0.178600   0.502960   12g       1
                            0.000400   0.000400   0.000190  0.00
138  H        H69  0.5000   0.033600   0.178600   0.487900   12g       1
                            0.000000   0.000000   0.000000  0.00
139  C        C80  0.5000  -0.042800   0.232400   0.466400   12g       1
                            0.000300   0.000400   0.000200  0.00
140  C        C85  0.5000  -0.035700   0.268400   0.450600   12g       1
                            0.000300   0.000400   0.000300  0.00
141  H        H85  0.5000  -0.006500   0.290800   0.446300   12g       1
                            0.000000   0.000000   0.000000  0.00
142  C        C84  0.5000  -0.071400   0.271600   0.441000   12g       1
                            0.000400   0.000400   0.000300  0.00
143  H        H84  0.5000  -0.066500   0.296200   0.430200   12g       1
                            0.000000   0.000000   0.000000  0.00
144  C        C83  0.5000  -0.114100   0.238800   0.447200   12g       1
                            0.000400   0.000500   0.000300  0.00
145  C        C82  0.5000  -0.121100   0.202800   0.463000   12g       1
                            0.000300   0.000400   0.000300  0.00
146  H        H82  0.5000  -0.150300   0.180400   0.467300   12g       1
                            0.000000   0.000000   0.000000  0.00
147  C        C81  0.5000  -0.085500   0.199600   0.472600   12g       1
                            0.000400   0.000400   0.000200  0.00
148  H        H81  0.5000  -0.090300   0.175000   0.483400   12g       1
                            0.000000   0.000000   0.000000  0.00
149  C        C74  0.5000  -0.006500   0.140400   0.576380   12g       1
                            0.000400   0.000400   0.000180  0.00
150  C        C79  0.5000  -0.045300   0.115200   0.591000   12g       1
                            0.000300   0.000400   0.000200  0.00
151  H        H79  0.5000  -0.072200   0.112600   0.584600   12g       1
                            0.000000   0.000000   0.000000  0.00
152  C        C78  0.5000  -0.044900   0.093900   0.614900   12g       1
                            0.000300   0.000400   0.000200  0.00
153  H        H78  0.5000  -0.071400   0.076800   0.624900   12g       1
                            0.000000   0.000000   0.000000  0.00
154  C        C77  0.5000  -0.005600   0.097800   0.624260   12g       1
                            0.000400   0.000400   0.000180  0.00
155  C        C76  0.5000   0.033200   0.122900   0.609700   12g       1
                            0.000300   0.000400   0.000200  0.00
156  H        H76  0.5000   0.060000   0.125500   0.616000   12g       1
                            0.000000   0.000000   0.000000  0.00
157  C        C75  0.5000   0.032700   0.144200   0.585700   12g       1
                            0.000300   0.000400   0.000200  0.00
158  H        H75  0.5000   0.059200   0.161400   0.575700   12g       1
                            0.000000   0.000000   0.000000  0.00
159  O         O6  0.5000   0.000000   1.000000   0.238700    4c     3..
                            0.000000   0.000000   0.000300  0.00
160  C        C46  0.5000  -0.004100   0.069900   0.649800   12g       1
                            0.000600   0.000500   0.000200  0.00
161  C       C102  0.5000   0.000780   0.093000   0.325990   12g       1
                            0.000190   0.000140   0.000110  0.00
162  C       C101  0.5000   0.040910   0.126710   0.335630   12g       1
                            0.000180   0.000170   0.000150  0.00
163  C       C100  0.5000   0.042300   0.149600   0.359240   12g       1
                            0.000200   0.000300   0.000180  0.00
164  H       H100  0.5000   0.069800   0.172700   0.365800   12g       1
                            0.000000   0.000000   0.000000  0.00
165  C        C99  0.5000   0.003700   0.138800   0.373210   12g       1
                            0.000300   0.000400   0.000160  0.00
166  C       C104  0.5000  -0.036500   0.105100   0.363580   12g       1
                            0.000300   0.000300   0.000150  0.00
167  H       H104  0.5000  -0.062900   0.097700   0.373100   12g       1
                            0.000000   0.000000   0.000000  0.00
168  C       C103  0.5000  -0.037910   0.082200   0.339970   12g       1
                            0.000180   0.000170   0.000140  0.00
169  C        C93  0.5000   0.006400   0.205100   0.447580   12g       1
                            0.000400   0.000400   0.000180  0.00
170  C        C98  0.5000  -0.021400   0.159800   0.445300   12g       1
                            0.000400   0.000400   0.000190  0.00
171  H        H98  0.5000  -0.039100   0.143400   0.460400   12g       1
                            0.000000   0.000000   0.000000  0.00
172  C        C97  0.5000  -0.023100   0.138500   0.420900   12g       1
                            0.000400   0.000300   0.000200  0.00
173  H        H97  0.5000  -0.042100   0.107500   0.419300   12g       1
                            0.000000   0.000000   0.000000  0.00
174  C        C96  0.5000   0.002800   0.162400   0.398780   12g       1
                            0.000400   0.000400   0.000180  0.00
175  C        C95  0.5000   0.030500   0.207700   0.401060   12g       1
                            0.000400   0.000400   0.000190  0.00
176  H        H95  0.5000   0.048300   0.224100   0.385900   12g       1
                            0.000000   0.000000   0.000000  0.00
177  C        C94  0.5000   0.032300   0.229000   0.425500   12g       1
                            0.000400   0.000300   0.000200  0.00
178  H        H94  0.5000   0.051200   0.260000   0.427000   12g       1
                            0.000000   0.000000   0.000000  0.00
179  C        C54  0.5000  -0.001300   0.228300   0.474300   12g       1
                            0.000500   0.000500   0.000200  0.00
180  O        O22  0.5000   0.036000   0.073200   0.292250   12g       1
                            0.000300   0.000300   0.000160  0.00
181  O        O21  0.5000  -0.038400   0.046600   0.288560   12g       1
                            0.000300   0.000300   0.000160  0.00
182  C       C105  0.5000   0.000400   0.068320   0.299060   12g       1
                            0.000400   0.000190   0.000180  0.00
183  C        C88  0.5000  -0.224300   0.235900   0.443800   12g       1
                            0.000400   0.000500   0.000300  0.00
184  H        H88  0.5000  -0.248200   0.227800   0.456100   12g       1
                            0.000000   0.000000   0.000000  0.00
185  C        C87  0.5000  -0.187900   0.232900   0.452000   12g       1
                            0.000500   0.000500   0.000200  0.00
186  H        H87  0.5000  -0.186900   0.222600   0.469900   12g       1
                            0.000000   0.000000   0.000000  0.00
187  C        C86  0.5000  -0.152900   0.244800   0.434000   12g       1
                            0.000400   0.000500   0.000300  0.00
188  C        C91  0.5000  -0.154300   0.259700   0.407800   12g       1
                            0.000400   0.000500   0.000300  0.00
189  H        H91  0.5000  -0.130400   0.267900   0.395500   12g       1
                            0.000000   0.000000   0.000000  0.00
190  C        C90  0.5000  -0.190700   0.262800   0.399600   12g       1
                            0.000500   0.000500   0.000200  0.00
191  H        H90  0.5000  -0.191700   0.273000   0.381800   12g       1
                            0.000000   0.000000   0.000000  0.00
192  C        C89  0.5000  -0.225700   0.250900   0.417600   12g       1
                            0.000400   0.000500   0.000300  0.00
193  C        C92  0.5000  -0.260900   0.265970   0.409030   12g       1
                            0.000400   0.000190   0.000170  0.00
194  H        H63  0.5000   0.246600   0.439900   0.528100   12g       1
                            0.000800   0.001100   0.000400  0.00
195  O         O7  0.5000  -0.002700   0.948800   0.211250   12g       1
                            0.000300   0.000300   0.000170  0.00
196  H        H24  0.5000   0.000000   0.000000   0.340500    4c     3..
                            0.000000   0.000000   0.000500  0.00
197  O         O8  0.5000   0.009500   0.948200   0.238900   12g       1
                            0.000800   0.000700   0.000400  0.00
198  C       C23A  0.5000   0.118200   0.890000   0.286100   12g       1
                            0.000500   0.000500   0.000300  0.00
199  H       H23A  0.5000   0.142800   0.913500   0.277200   12g       1
                            0.000000   0.000000   0.000000  0.00
200  C       C22A  0.5000   0.121600   0.856700   0.299960   12g       1
                            0.000400   0.000300   0.000160  0.00
201  H       H22A  0.5000   0.150200   0.863600   0.306000   12g       1
                            0.000600   0.000900   0.000400  0.00
202  C       C25A  0.5000   0.042900   0.843600   0.283000   12g       1
                            0.000500   0.000400   0.000300  0.00
203  H       H25A  0.5000   0.017100   0.838500   0.273500   12g       1
                            0.000000   0.000000   0.000000  0.00
204  C       C26A  0.5000   0.045900   0.808800   0.293900   12g       1
                            0.000500   0.000500   0.000300  0.00
205  H       H26A  0.5000   0.020900   0.780000   0.294000   12g       1
                            0.000000   0.000000   0.000000  0.00
206  O        O4A  0.5000   0.038200   0.910700   0.258800   12g       1
                            0.000700   0.000700   0.000400  0.00
207  O        O3A  0.5000   0.106800   0.955200   0.261000   12g       1
                            0.000400   0.000400   0.000300  0.00
208  O        O19  0.5000  -0.290400   0.251600   0.428000   12g       1
                            0.000300   0.000300   0.000200  0.00
209  H        H14  1.0000   0.321300   0.572800   0.567100   12g       1
                            0.000000   0.000000   0.000000  0.00
210  O        O20  0.5000  -0.249270   0.288260   0.385390   12g       1
                            0.000190   0.000190   0.000140  0.00
211  H       H103  0.5000  -0.064400   0.059330   0.332940   12g       1
                            0.000300   0.000180   0.000190  0.00
212  H       H101  0.5000   0.066300   0.133000   0.325600   12g       1
                            0.000700   0.000700   0.000500  0.00
  0 0 0 0 0 0 0
THERI 1
  1        Hf2  0.050729
  2        Hf1  0.045570
  3        Hf4  0.045767
  4        Hf3  0.053122
  5        O13  0.061333
  6        O10  0.060233
  7        O26  0.064222
  8        O11  0.045622
  9        O25  0.061633
 10         O2  0.071778
 11         O1  0.066000
 12         O9  0.063744
 13        O14  0.068222
 14        O12  0.073578
 15        O15  0.062444
 16         O5  0.134000
 17        C53  0.058889
 18         O4  0.103111
 19        C40  0.058556
 20        C28  0.060333
 21        C29  0.091444
 22        H29  0.088000
 23        C30  0.095111
 24        H30  0.093000
 25        C31  0.078333
 26        C32  0.092333
 27        H32  0.088000
 28        C33  0.086667
 29        H33  0.088000
 30         C2  0.059556
 31         C3  0.085778
 32         H3  0.082000
 33         C4  0.090111
 34         H4  0.083000
 35         C5  0.067889
 36         C6  0.092111
 37         H6  0.083000
 38         C7  0.086889
 39         H7  0.076000
 40        C14  0.071444
 41        C15  0.059222
 42        C16  0.091444
 43        H16  0.096000
 44        C17  0.098222
 45        H17  0.097000
 46        C18  0.083222
 47        C19  0.110556
 48        H19  0.111000
 49        C20  0.105222
 50        H20  0.111000
 51         C1  0.054333
 52        C41  0.056222
 53        C42  0.084889
 54        H42  0.098000
 55        C43  0.088111
 56        H43  0.100000
 57        C44  0.079333
 58        C45  0.087556
 59        H45  0.101000
 60       C106  0.084778
 61       H106  0.100000
 62        C11  0.066333
 63        C12  0.096222
 64        H12  0.092000
 65        C13  0.096778
 66        H13  0.092000
 67         C8  0.075333
 68         C9  0.097333
 69         H9  0.082000
 70        C10  0.090889
 71        H10  0.082000
 72        C37  0.072889
 73        C38  0.103444
 74        H38  0.091000
 75        C39  0.108000
 76        H39  0.093000
 77        C34  0.082222
 78        C35  0.110778
 79        H35  0.096000
 80        C36  0.104222
 81        H36  0.092000
 82        O24  0.030333
 83        C50  0.066556
 84        C51  0.092889
 85        H51  0.098000
 86        C52  0.098667
 87        H52  0.102000
 88        C47  0.081444
 89        C48  0.100889
 90        H48  0.103000
 91        C49  0.097111
 92        H49  0.097000
 93        C21  0.091222
 94        C26  0.091667
 95        H26  0.095000
 96        C25  0.092222
 97        H25  0.095000
 98        C24  0.095667
 99        C23  0.099333
100        H23  0.109000
101        C22  0.096778
102        H22  0.104000
103        C27  0.115667
104         O3  0.085111
105        O16  0.079444
106        O18  0.071889
107        O17  0.065000
108        O23  0.084778
109        C64  0.092778
110        C65  0.104889
111        H65  0.104000
112        C66  0.107000
113        H66  0.106000
114        C61  0.095111
115        C62  0.112778
116        H62  0.113000
117        C63  0.112667
118        C67  0.080889
119        C58  0.088000
120        C59  0.108111
121        H59  0.108000
122        C60  0.106222
123        H60  0.100000
124        C55  0.075556
125        C56  0.098222
126        H56  0.098000
127        C57  0.099333
128        H57  0.099000
129        C68  0.076222
130        C73  0.098333
131        H73  0.111000
132        C72  0.098333
133        H72  0.110000
134        C71  0.097778
135        C70  0.099000
136        H70  0.112000
137        C69  0.097000
138        H69  0.108000
139        C80  0.084778
140        C85  0.118111
141        H85  0.127000
142        C84  0.117889
143        H84  0.126000
144        C83  0.114222
145        C82  0.115556
146        H82  0.125000
147        C81  0.112444
148        H81  0.120000
149        C74  0.083000
150        C79  0.106444
151        H79  0.113000
152        C78  0.110222
153        H78  0.114000
154        C77  0.074111
155        C76  0.103667
156        H76  0.102000
157        C75  0.113000
158        H75  0.110000
159         O6  0.066667
160        C46  0.070889
161       C102  0.081111
162       C101  0.101222
163       C100  0.103000
164       H100  0.102000
165        C99  0.107111
166       C104  0.106556
167       H104  0.104000
168       C103  0.106111
169        C93  0.088667
170        C98  0.112222
171        H98  0.103000
172        C97  0.111333
173        H97  0.103000
174        C96  0.085778
175        C95  0.104222
176        H95  0.096000
177        C94  0.105111
178        H94  0.099000
179        C54  0.068111
180        O22  0.061778
181        O21  0.063778
182       C105  0.072667
183        C88  0.132667
184        H88  0.160000
185        C87  0.131667
186        H87  0.153000
187        C86  0.147000
188        C91  0.140111
189        H91  0.157000
190        C90  0.140667
191        H90  0.154000
192        C89  0.137000
193        C92  0.068111
194        H63  0.114000
195         O7  0.052667
196        H24  0.032000
197         O8  0.094667
198       C23A  0.100333
199       H23A  0.106000
200       C22A  0.101111
201       H22A  0.105000
202       C25A  0.091444
203       H25A  0.098000
204       C26A  0.094556
205       H26A  0.099000
206        O4A  0.077000
207        O3A  0.113000
208        O19  0.074889
209        H14  0.100000
210        O20  0.037111
211       H103  0.102000
212       H101  0.098000
  0 0 0
THERT 0
THERM
  1        Hf2    0.05835    0.05928    0.03500    0.02974   -0.00166   -0.00362
  2        Hf1    0.05989    0.05140    0.02799    0.02975    0.00236    0.00231
  3        Hf4    0.05280    0.04900    0.03450    0.02470    0.00850    0.00190
  4        Hf3    0.05440    0.05860    0.04390    0.02640   -0.00240   -0.00300
  5        O13    0.07700    0.08700    0.04400    0.05900   -0.00300   -0.00200
  6        O10    0.08200    0.06940    0.02950    0.03800   -0.01030   -0.01410
  7        O26    0.07400    0.07500    0.05000    0.04200    0.01500    0.01400
  8        O11    0.01590    0.01590    0.10500    0.00790    0.00000    0.00000
  9        O25    0.07000    0.08100    0.03690    0.04000    0.00730   -0.00100
 10         O2    0.06600    0.07100    0.07000    0.02800   -0.00900   -0.01100
 11         O1    0.06200    0.07000    0.04600    0.01800    0.00100   -0.00300
 12         O9    0.08400    0.06990    0.03350    0.03560   -0.01180   -0.00760
 13        O14    0.08100    0.09600    0.02600    0.04300   -0.00800   -0.00800
 14        O12    0.07300    0.07300    0.07500    0.03670    0.00000    0.00000
 15        O15    0.05300    0.06500    0.07000    0.03000    0.00100   -0.01500
 16         O5    0.07100    0.08600    0.25000    0.04300    0.02700    0.05500
 17        C53    0.08300    0.06700    0.02800    0.03850   -0.00960   -0.01420
 18         O4    0.11200    0.10400    0.09200    0.05300    0.01700    0.05500
 19        C40    0.05000    0.06800    0.05300    0.02600   -0.00400   -0.00600
 20        C28    0.06600    0.07800    0.03700    0.03600   -0.00200    0.00000
 21        C29    0.08200    0.08400    0.10100    0.03600    0.02700   -0.00900
 22        H29    0.00000    0.00000    0.00000    0.00000    0.00000    0.00000
 23        C30    0.08800    0.09200    0.10000    0.04100    0.03200   -0.00600
 24        H30    0.00000    0.00000    0.00000    0.00000    0.00000    0.00000
 25        C31    0.06700    0.08500    0.06700    0.02600    0.01500    0.00200
 26        C32    0.09300    0.07800    0.09300    0.03300    0.02600   -0.00800
 27        H32    0.00000    0.00000    0.00000    0.00000    0.00000    0.00000
 28        C33    0.08400    0.08400    0.09200    0.04200    0.02500   -0.01000
 29        H33    0.00000    0.00000    0.00000    0.00000    0.00000    0.00000
 30         C2    0.06200    0.08300    0.03200    0.03500   -0.00200   -0.00400
 31         C3    0.06900    0.11300    0.06000    0.03400    0.00500   -0.01700
 32         H3    0.00000    0.00000    0.00000    0.00000    0.00000    0.00000
 33         C4    0.07400    0.11400    0.06500    0.03400    0.01300   -0.02200
 34         H4    0.00000    0.00000    0.00000    0.00000    0.00000    0.00000
 35         C5    0.07600    0.08400    0.04100    0.03800    0.01700    0.01000
 36         C6    0.07900    0.11700    0.05100    0.02700   -0.00100   -0.01900
 37         H6    0.00000    0.00000    0.00000    0.00000    0.00000    0.00000
 38         C7    0.06800    0.11700    0.04600    0.02400    0.00400   -0.01400
 39         H7    0.00000    0.00000    0.00000    0.00000    0.00000    0.00000
 40        C14    0.06000    0.07800    0.09300    0.04700    0.03000    0.02900
 41        C15    0.06400    0.07200    0.04300    0.03500    0.00000    0.00600
 42        C16    0.08500    0.08000    0.11300    0.04400   -0.03000    0.00900
 43        H16    0.00000    0.00000    0.00000    0.00000    0.00000    0.00000
 44        C17    0.09000    0.08500    0.11600    0.04100   -0.02400    0.01300
 45        H17    0.00000    0.00000    0.00000    0.00000    0.00000    0.00000
 46        C18    0.09100    0.09800    0.07500    0.05800   -0.00700    0.01200
 47        C19    0.10200    0.09600    0.13300    0.04900   -0.03600    0.01000
 48        H19    0.00000    0.00000    0.00000    0.00000    0.00000    0.00000
 49        C20    0.09800    0.09200    0.13300    0.05300   -0.03700    0.00600
 50        H20    0.00000    0.00000    0.00000    0.00000    0.00000    0.00000
 51         C1    0.05800    0.07000    0.03900    0.03500   -0.00400   -0.00500
 52        C41    0.06000    0.06600    0.03800    0.02800   -0.00200    0.00200
 53        C42    0.11400    0.10500    0.06000    0.07300   -0.01800   -0.01400
 54        H42    0.00000    0.00000    0.00000    0.00000    0.00000    0.00000
 55        C43    0.11900    0.10700    0.05900    0.07200   -0.02100   -0.01800
 56        H43    0.00000    0.00000    0.00000    0.00000    0.00000    0.00000
 57        C44    0.10000    0.08700    0.04600    0.04300   -0.01300   -0.01000
 58        C45    0.11400    0.10600    0.06800    0.07400   -0.02300   -0.01200
 59        H45    0.00000    0.00000    0.00000    0.00000    0.00000    0.00000
 60       C106    0.11000    0.10600    0.06100    0.07100   -0.02800   -0.02300
 61       H106    0.00000    0.00000    0.00000    0.00000    0.00000    0.00000
 62        C11    0.07800    0.09100    0.03900    0.04900    0.00700    0.00400
 63        C12    0.11600    0.08800    0.07800    0.04600    0.03100   -0.01000
 64        H12    0.00000    0.00000    0.00000    0.00000    0.00000    0.00000
 65        C13    0.11600    0.08500    0.07300    0.03800    0.03800   -0.00700
 66        H13    0.00000    0.00000    0.00000    0.00000    0.00000    0.00000
 67         C8    0.09000    0.09200    0.04600    0.04700    0.01200    0.00300
 68         C9    0.10000    0.09300    0.06400    0.02200    0.03200   -0.00600
 69         H9    0.00000    0.00000    0.00000    0.00000    0.00000    0.00000
 70        C10    0.09500    0.08900    0.06200    0.02600    0.02200   -0.02300
 71        H10    0.00000    0.00000    0.00000    0.00000    0.00000    0.00000
 72        C37    0.05600    0.09100    0.06000    0.02800   -0.00700   -0.00500
 73        C38    0.08800    0.10200    0.08500    0.02100    0.02300   -0.01500
 74        H38    0.00000    0.00000    0.00000    0.00000    0.00000    0.00000
 75        C39    0.09700    0.09900    0.09600    0.02500    0.03100   -0.01800
 76        H39    0.00000    0.00000    0.00000    0.00000    0.00000    0.00000
 77        C34    0.06600    0.09400    0.06000    0.02000    0.01600   -0.00100
 78        C35    0.09400    0.10200    0.09500    0.01800    0.03500   -0.02800
 79        H35    0.00000    0.00000    0.00000    0.00000    0.00000    0.00000
 80        C36    0.09000    0.10200    0.08600    0.02200    0.03100   -0.02100
 81        H36    0.00000    0.00000    0.00000    0.00000    0.00000    0.00000
 82        O24    0.02700    0.02700    0.03700    0.01350    0.00000    0.00000
 83        C50    0.08500    0.05600    0.05300    0.03100   -0.02100   -0.00600
 84        C51    0.12700    0.08100    0.06800    0.05000   -0.03400    0.00600
 85        H51    0.00000    0.00000    0.00000    0.00000    0.00000    0.00000
 86        C52    0.12700    0.08300    0.08400    0.05100   -0.03600   -0.00800
 87        H52    0.00000    0.00000    0.00000    0.00000    0.00000    0.00000
 88        C47    0.11000    0.08900    0.05500    0.05700   -0.02600   -0.01700
 89        C48    0.13900    0.08500    0.08000    0.05700   -0.03600   -0.00900
 90        H48    0.00000    0.00000    0.00000    0.00000    0.00000    0.00000
 91        C49    0.13000    0.09000    0.06600    0.05100   -0.04000   -0.00500
 92        H49    0.00000    0.00000    0.00000    0.00000    0.00000    0.00000
 93        C21    0.09300    0.09100    0.10300    0.05600    0.00300    0.01800
 94        C26    0.09500    0.09400    0.09900    0.05700    0.00300    0.01900
 95        H26    0.00000    0.00000    0.00000    0.00000    0.00000    0.00000
 96        C25    0.09200    0.09600    0.10200    0.05700    0.00600    0.02200
 97        H25    0.00000    0.00000    0.00000    0.00000    0.00000    0.00000
 98        C24    0.09000    0.09300    0.11500    0.05400    0.00400    0.02600
 99        C23    0.10700    0.09700    0.11400    0.06600   -0.00500    0.01400
100        H23    0.00000    0.00000    0.00000    0.00000    0.00000    0.00000
101        C22    0.10400    0.09500    0.10900    0.06300   -0.00700    0.01200
102        H22    0.00000    0.00000    0.00000    0.00000    0.00000    0.00000
103        C27    0.12100    0.10900    0.11900    0.05900   -0.00200    0.04200
104         O3    0.06400    0.09500    0.10600    0.04700    0.01400    0.04800
105        O16    0.07300    0.06900    0.10100    0.03900    0.00100   -0.02100
106        O18    0.05500    0.09500    0.06500    0.03700    0.00700    0.02200
107        O17    0.06200    0.08000    0.04700    0.03100    0.00400    0.00400
108        O23    0.10300    0.08300    0.08100    0.05600    0.01500   -0.00300
109        C64    0.09100    0.08500    0.09700    0.04000   -0.00100   -0.02100
110        C65    0.09700    0.09600    0.12000    0.04700   -0.00900   -0.03400
111        H65    0.00000    0.00000    0.00000    0.00000    0.00000    0.00000
112        C66    0.09900    0.09600    0.12500    0.04800   -0.01200   -0.03500
113        H66    0.00000    0.00000    0.00000    0.00000    0.00000    0.00000
114        C61    0.10100    0.09100    0.09200    0.04700   -0.00400   -0.02200
115        C62    0.10400    0.10100    0.13300    0.05100   -0.01200   -0.04000
116        H62    0.00000    0.00000    0.00000    0.00000    0.00000    0.00000
117        C63    0.10400    0.10200    0.13400    0.05300   -0.01200   -0.04100
118        C67    0.07500    0.07600    0.10000    0.04400   -0.00300   -0.02800
119        C58    0.09900    0.08900    0.07600    0.04700    0.00000   -0.01000
120        C59    0.10000    0.10300    0.11900    0.04900   -0.00300   -0.03400
121        H59    0.00000    0.00000    0.00000    0.00000    0.00000    0.00000
122        C60    0.10000    0.10100    0.11600    0.04900   -0.00200   -0.03300
123        H60    0.00000    0.00000    0.00000    0.00000    0.00000    0.00000
124        C55    0.09800    0.08200    0.04800    0.04600    0.00200    0.00200
125        C56    0.09800    0.09600    0.10000    0.04800   -0.00100   -0.02300
126        H56    0.00000    0.00000    0.00000    0.00000    0.00000    0.00000
127        C57    0.09900    0.09600    0.10200    0.04800   -0.00200   -0.02400
128        H57    0.00000    0.00000    0.00000    0.00000    0.00000    0.00000
129        C68    0.07600    0.06900    0.08200    0.03500   -0.00800   -0.00700
130        C73    0.11400    0.11500    0.09100    0.07600    0.00900    0.00900
131        H73    0.00000    0.00000    0.00000    0.00000    0.00000    0.00000
132        C72    0.11300    0.11500    0.09100    0.07500    0.00800    0.01000
133        H72    0.00000    0.00000    0.00000    0.00000    0.00000    0.00000
134        C71    0.11000    0.11200    0.09200    0.07100    0.00700    0.00900
135        C70    0.11300    0.11600    0.09300    0.07600    0.00700    0.01100
136        H70    0.00000    0.00000    0.00000    0.00000    0.00000    0.00000
137        C69    0.11200    0.11200    0.09100    0.07400    0.00700    0.00900
138        H69    0.00000    0.00000    0.00000    0.00000    0.00000    0.00000
139        C80    0.10500    0.10100    0.07300    0.07000   -0.00900   -0.01600
140        C85    0.10900    0.12700    0.13700    0.07300   -0.00600    0.02300
141        H85    0.00000    0.00000    0.00000    0.00000    0.00000    0.00000
142        C84    0.11000    0.12800    0.13500    0.07400   -0.00600    0.02200
143        H84    0.00000    0.00000    0.00000    0.00000    0.00000    0.00000
144        C83    0.10900    0.12600    0.12800    0.07400   -0.00700    0.01800
145        C82    0.10700    0.12700    0.13200    0.07300   -0.00800    0.02000
146        H82    0.00000    0.00000    0.00000    0.00000    0.00000    0.00000
147        C81    0.10500    0.12300    0.12800    0.07100   -0.00800    0.01800
148        H81    0.00000    0.00000    0.00000    0.00000    0.00000    0.00000
149        C74    0.09200    0.10800    0.06900    0.06500    0.02100    0.04100
150        C79    0.10300    0.11900    0.11000    0.06500    0.00000    0.02800
151        H79    0.00000    0.00000    0.00000    0.00000    0.00000    0.00000
152        C78    0.10300    0.12300    0.11200    0.06200    0.00100    0.02600
153        H78    0.00000    0.00000    0.00000    0.00000    0.00000    0.00000
154        C77    0.06400    0.06900    0.07300    0.02100    0.00100    0.02900
155        C76    0.10500    0.10900    0.09500    0.05200   -0.00300    0.02400
156        H76    0.00000    0.00000    0.00000    0.00000    0.00000    0.00000
157        C75    0.11200    0.11500    0.10300    0.05000   -0.00200    0.02300
158        H75    0.00000    0.00000    0.00000    0.00000    0.00000    0.00000
159         O6    0.08000    0.08000    0.04000    0.04000    0.00000    0.00000
160        C46    0.12900    0.06500    0.03000    0.05700    0.02800    0.01400
161       C102    0.09100    0.09200    0.07000    0.05300   -0.00200   -0.01000
162       C101    0.09400    0.11400    0.08900    0.04700    0.00000   -0.02600
163       C100    0.09700    0.11600    0.08900    0.04800    0.00000   -0.02700
164       H100    0.00000    0.00000    0.00000    0.00000    0.00000    0.00000
165        C99    0.09600    0.12200    0.09200    0.04600    0.00000   -0.03400
166       C104    0.09500    0.12300    0.09300    0.04800    0.00300   -0.03500
167       H104    0.00000    0.00000    0.00000    0.00000    0.00000    0.00000
168       C103    0.09300    0.12200    0.09300    0.04600    0.00300   -0.03400
169        C93    0.08600    0.09500    0.08600    0.04600    0.00100   -0.01500
170        C98    0.12300    0.09700    0.09400    0.03800    0.01500   -0.01800
171        H98    0.00000    0.00000    0.00000    0.00000    0.00000    0.00000
172        C97    0.12000    0.09800    0.09400    0.03800    0.01500   -0.01900
173        H97    0.00000    0.00000    0.00000    0.00000    0.00000    0.00000
174        C96    0.07900    0.09500    0.08400    0.04400   -0.00400   -0.01700
175        C95    0.10900    0.09700    0.09000    0.03900    0.01100   -0.01900
176        H95    0.00000    0.00000    0.00000    0.00000    0.00000    0.00000
177        C94    0.11100    0.09700    0.09000    0.03900    0.01100   -0.01800
178        H94    0.00000    0.00000    0.00000    0.00000    0.00000    0.00000
179        C54    0.09000    0.08300    0.03900    0.04900   -0.01400   -0.00600
180        O22    0.06500    0.07500    0.05200    0.04000   -0.00400   -0.01200
181        O21    0.06700    0.07200    0.06200    0.04200   -0.00300   -0.01000
182       C105    0.06600    0.09200    0.07000    0.04700   -0.00200   -0.00700
183        C88    0.13400    0.16300    0.14600    0.10800    0.00700    0.04000
184        H88    0.00000    0.00000    0.00000    0.00000    0.00000    0.00000
185        C87    0.13400    0.15900    0.14700    0.10700    0.00200    0.02700
186        H87    0.00000    0.00000    0.00000    0.00000    0.00000    0.00000
187        C86    0.14000    0.18000    0.16100    0.11000    0.01300    0.02600
188        C91    0.13600    0.16100    0.15900    0.10100    0.01200    0.02300
189        H91    0.00000    0.00000    0.00000    0.00000    0.00000    0.00000
190        C90    0.13400    0.16200    0.15800    0.09800    0.01600    0.03100
191        H90    0.00000    0.00000    0.00000    0.00000    0.00000    0.00000
192        C89    0.13200    0.19100    0.14700    0.12500    0.01200    0.05700
193        C92    0.06800    0.05900    0.08300    0.03600   -0.01300   -0.00200
194        H63    0.00000    0.00000    0.00000    0.00000    0.00000    0.00000
195         O7    0.06500    0.04700    0.05400    0.03400   -0.00100    0.01700
196        H24    0.00000    0.00000    0.00000    0.00000    0.00000    0.00000
197         O8    0.08700    0.09100    0.10400    0.04300   -0.01300    0.00000
198       C23A    0.09600    0.10100    0.11700    0.05900    0.00100    0.02100
199       H23A    0.00000    0.00000    0.00000    0.00000    0.00000    0.00000
200       C22A    0.09700    0.09900    0.11800    0.05700    0.00000    0.02300
201       H22A    0.00000    0.00000    0.00000    0.00000    0.00000    0.00000
202       C25A    0.09400    0.09500    0.10100    0.05900    0.01000    0.02900
203       H25A    0.00000    0.00000    0.00000    0.00000    0.00000    0.00000
204       C26A    0.09500    0.09600    0.10500    0.05700    0.00800    0.03200
205       H26A    0.00000    0.00000    0.00000    0.00000    0.00000    0.00000
206        O4A    0.11000    0.08700    0.07500    0.08000    0.02200    0.01100
207        O3A    0.11200    0.11500    0.12700    0.06800    0.00100    0.05400
208        O19    0.07500    0.05300    0.09000    0.02700   -0.00100   -0.00900
209        H14    0.00000    0.00000    0.00000    0.00000    0.00000    0.00000
210        O20    0.02500    0.02700    0.07000    0.02100   -0.02200   -0.01900
211       H103    0.00000    0.00000    0.00000    0.00000    0.00000    0.00000
212       H101    0.00000    0.00000    0.00000    0.00000    0.00000    0.00000
  0 0 0 0 0 0 0 0
SHAPE
  0       0       0       0   0.000000  0   192   192   192   192
BOUND
       0        1         0        1         0        1
  0   0   0   0  0
SBOND
  1     C     O    0.00000    1.97249  0  2  1  0  1  0.250  2.000 127 127 127
  2     C     C    0.00000    1.89002  0  2  0  0  1  0.250  2.000 127 127 127
  3     C     H    0.00000    1.20000  0  1  0  0  1  0.250  2.000 127 127 127
  4     O     H    0.00000    1.20000  0  1  0  0  1  0.250  2.000 127 127 127
  5     H     O    1.20000    2.10000  0  0  0  0  5  0.250  2.000 127 127 127
  6    Hf     O    0.00000    2.37946  0  1  1  0  1  0.250  2.000 127 127 127
  7     O     O    0.00000    1.70000  0  1  0  0  1  0.250  2.000 127 127 127
  0 0 0 0
SITET
  1        Hf2  1.5900 180 179  89 180 179  89 204  0
  2        Hf1  1.5900 180 179  89 180 179  89 204  0
  3        Hf4  1.5900 180 179  89 180 179  89 204  0
  4        Hf3  1.5900 180 179  89 180 179  89 204  0
  5        O13  0.7400 254   3   0 254   3   0 204  0
  6        O10  0.7400 254   3   0 254   3   0 204  0
  7        O26  0.7400 254   3   0 254   3   0 204  0
  8        O11  0.7400 254   3   0 254   3   0 204  0
  9        O25  0.7400 254   3   0 254   3   0 204  0
 10         O2  0.7400 254   3   0 254   3   0 204  0
 11         O1  0.7400 254   3   0 254   3   0 204  0
 12         O9  0.7400 254   3   0 254   3   0 204  0
 13        O14  0.7400 254   3   0 254   3   0 204  0
 14        O12  0.7400 254   3   0 254   3   0 204  0
 15        O15  0.7400 254   3   0 254   3   0 204  0
 16         O5  0.7400 254   3   0 254   3   0 204  0
 17        C53  0.7700  89  89  89  89  89  89 204  0
 18         O4  0.7400 254   3   0 254   3   0 204  0
 19        C40  0.7700  89  89  89  89  89  89 204  0
 20        C28  0.7700  89  89  89  89  89  89 204  0
 21        C29  0.7700  89  89  89  89  89  89 204  0
 22        H29  0.4600 255 204 204 255 204 204 204  0
 23        C30  0.7700  89  89  89  89  89  89 204  0
 24        H30  0.4600 255 204 204 255 204 204 204  0
 25        C31  0.7700  89  89  89  89  89  89 204  0
 26        C32  0.7700  89  89  89  89  89  89 204  0
 27        H32  0.4600 255 204 204 255 204 204 204  0
 28        C33  0.7700  89  89  89  89  89  89 204  0
 29        H33  0.4600 255 204 204 255 204 204 204  0
 30         C2  0.7700  89  89  89  89  89  89 204  0
 31         C3  0.7700  89  89  89  89  89  89 204  0
 32         H3  0.4600 255 204 204 255 204 204 204  0
 33         C4  0.7700  89  89  89  89  89  89 204  0
 34         H4  0.4600 255 204 204 255 204 204 204  0
 35         C5  0.7700  89  89  89  89  89  89 204  0
 36         C6  0.7700  89  89  89  89  89  89 204  0
 37         H6  0.4600 255 204 204 255 204 204 204  0
 38         C7  0.7700  89  89  89  89  89  89 204  0
 39         H7  0.4600 255 204 204 255 204 204 204  0
 40        C14  0.7700  89  89  89  89  89  89 204  0
 41        C15  0.7700  89  89  89  89  89  89 204  0
 42        C16  0.7700  89  89  89  89  89  89 204  0
 43        H16  0.4600 255 204 204 255 204 204 204  0
 44        C17  0.7700  89  89  89  89  89  89 204  0
 45        H17  0.4600 255 204 204 255 204 204 204  0
 46        C18  0.7700  89  89  89  89  89  89 204  0
 47        C19  0.7700  89  89  89  89  89  89 204  0
 48        H19  0.4600 255 204 204 255 204 204 204  0
 49        C20  0.7700  89  89  89  89  89  89 204  0
 50        H20  0.4600 255 204 204 255 204 204 204  0
 51         C1  0.7700  89  89  89  89  89  89 204  0
 52        C41  0.7700  89  89  89  89  89  89 204  0
 53        C42  0.7700  89  89  89  89  89  89 204  0
 54        H42  0.4600 255 204 204 255 204 204 204  0
 55        C43  0.7700  89  89  89  89  89  89 204  0
 56        H43  0.4600 255 204 204 255 204 204 204  0
 57        C44  0.7700  89  89  89  89  89  89 204  0
 58        C45  0.7700  89  89  89  89  89  89 204  0
 59        H45  0.4600 255 204 204 255 204 204 204  0
 60       C106  0.7700  89  89  89  89  89  89 204  0
 61       H106  0.4600 255 204 204 255 204 204 204  0
 62        C11  0.7700  89  89  89  89  89  89 204  0
 63        C12  0.7700  89  89  89  89  89  89 204  0
 64        H12  0.4600 255 204 204 255 204 204 204  0
 65        C13  0.7700  89  89  89  89  89  89 204  0
 66        H13  0.4600 255 204 204 255 204 204 204  0
 67         C8  0.7700  89  89  89  89  89  89 204  0
 68         C9  0.7700  89  89  89  89  89  89 204  0
 69         H9  0.4600 255 204 204 255 204 204 204  0
 70        C10  0.7700  89  89  89  89  89  89 204  0
 71        H10  0.4600 255 204 204 255 204 204 204  0
 72        C37  0.7700  89  89  89  89  89  89 204  0
 73        C38  0.7700  89  89  89  89  89  89 204  0
 74        H38  0.4600 255 204 204 255 204 204 204  0
 75        C39  0.7700  89  89  89  89  89  89 204  0
 76        H39  0.4600 255 204 204 255 204 204 204  0
 77        C34  0.7700  89  89  89  89  89  89 204  0
 78        C35  0.7700  89  89  89  89  89  89 204  0
 79        H35  0.4600 255 204 204 255 204 204 204  0
 80        C36  0.7700  89  89  89  89  89  89 204  0
 81        H36  0.4600 255 204 204 255 204 204 204  0
 82        O24  0.7400 254   3   0 254   3   0 204  0
 83        C50  0.7700  89  89  89  89  89  89 204  0
 84        C51  0.7700  89  89  89  89  89  89 204  0
 85        H51  0.4600 255 204 204 255 204 204 204  0
 86        C52  0.7700  89  89  89  89  89  89 204  0
 87        H52  0.4600 255 204 204 255 204 204 204  0
 88        C47  0.7700  89  89  89  89  89  89 204  0
 89        C48  0.7700  89  89  89  89  89  89 204  0
 90        H48  0.4600 255 204 204 255 204 204 204  0
 91        C49  0.7700  89  89  89  89  89  89 204  0
 92        H49  0.4600 255 204 204 255 204 204 204  0
 93        C21  0.7700  89  89  89  89  89  89 204  0
 94        C26  0.7700  89  89  89  89  89  89 204  0
 95        H26  0.4600 255 204 204 255 204 204 204  0
 96        C25  0.7700  89  89  89  89  89  89 204  0
 97        H25  0.4600 255 204 204 255 204 204 204  0
 98        C24  0.7700  89  89  89  89  89  89 204  0
 99        C23  0.7700  89  89  89  89  89  89 204  0
100        H23  0.4600 255 204 204 255 204 204 204  0
101        C22  0.7700  89  89  89  89  89  89 204  0
102        H22  0.4600 255 204 204 255 204 204 204  0
103        C27  0.7700  89  89  89  89  89  89 204  0
104         O3  0.7400 254   3   0 254   3   0 204  0
105        O16  0.7400 254   3   0 254   3   0 204  0
106        O18  0.7400 254   3   0 254   3   0 204  0
107        O17  0.7400 254   3   0 254   3   0 204  0
108        O23  0.7400 254   3   0 254   3   0 204  0
109        C64  0.7700  89  89  89  89  89  89 204  0
110        C65  0.7700  89  89  89  89  89  89 204  0
111        H65  0.4600 255 204 204 255 204 204 204  0
112        C66  0.7700  89  89  89  89  89  89 204  0
113        H66  0.4600 255 204 204 255 204 204 204  0
114        C61  0.7700  89  89  89  89  89  89 204  0
115        C62  0.7700  89  89  89  89  89  89 204  0
116        H62  0.4600 255 204 204 255 204 204 204  0
117        C63  0.7700  89  89  89  89  89  89 204  0
118        C67  0.7700  89  89  89  89  89  89 204  0
119        C58  0.7700  89  89  89  89  89  89 204  0
120        C59  0.7700  89  89  89  89  89  89 204  0
121        H59  0.4600 255 204 204 255 204 204 204  0
122        C60  0.7700  89  89  89  89  89  89 204  0
123        H60  0.4600 255 204 204 255 204 204 204  0
124        C55  0.7700  89  89  89  89  89  89 204  0
125        C56  0.7700  89  89  89  89  89  89 204  0
126        H56  0.4600 255 204 204 255 204 204 204  0
127        C57  0.7700  89  89  89  89  89  89 204  0
128        H57  0.4600 255 204 204 255 204 204 204  0
129        C68  0.7700  89  89  89  89  89  89 204  0
130        C73  0.7700  89  89  89  89  89  89 204  0
131        H73  0.4600 255 204 204 255 204 204 204  0
132        C72  0.7700  89  89  89  89  89  89 204  0
133        H72  0.4600 255 204 204 255 204 204 204  0
134        C71  0.7700  89  89  89  89  89  89 204  0
135        C70  0.7700  89  89  89  89  89  89 204  0
136        H70  0.4600 255 204 204 255 204 204 204  0
137        C69  0.7700  89  89  89  89  89  89 204  0
138        H69  0.4600 255 204 204 255 204 204 204  0
139        C80  0.7700  89  89  89  89  89  89 204  0
140        C85  0.7700  89  89  89  89  89  89 204  0
141        H85  0.4600 255 204 204 255 204 204 204  0
142        C84  0.7700  89  89  89  89  89  89 204  0
143        H84  0.4600 255 204 204 255 204 204 204  0
144        C83  0.7700  89  89  89  89  89  89 204  0
145        C82  0.7700  89  89  89  89  89  89 204  0
146        H82  0.4600 255 204 204 255 204 204 204  0
147        C81  0.7700  89  89  89  89  89  89 204  0
148        H81  0.4600 255 204 204 255 204 204 204  0
149        C74  0.7700  89  89  89  89  89  89 204  0
150        C79  0.7700  89  89  89  89  89  89 204  0
151        H79  0.4600 255 204 204 255 204 204 204  0
152        C78  0.7700  89  89  89  89  89  89 204  0
153        H78  0.4600 255 204 204 255 204 204 204  0
154        C77  0.7700  89  89  89  89  89  89 204  0
155        C76  0.7700  89  89  89  89  89  89 204  0
156        H76  0.4600 255 204 204 255 204 204 204  0
157        C75  0.7700  89  89  89  89  89  89 204  0
158        H75  0.4600 255 204 204 255 204 204 204  0
159         O6  0.7400 254   3   0 254   3   0 204  0
160        C46  0.7700  89  89  89  89  89  89 204  0
161       C102  0.7700  89  89  89  89  89  89 204  0
162       C101  0.7700  89  89  89  89  89  89 204  0
163       C100  0.7700  89  89  89  89  89  89 204  0
164       H100  0.4600 255 204 204 255 204 204 204  0
165        C99  0.7700  89  89  89  89  89  89 204  0
166       C104  0.7700  89  89  89  89  89  89 204  0
167       H104  0.4600 255 204 204 255 204 204 204  0
168       C103  0.7700  89  89  89  89  89  89 204  0
169        C93  0.7700  89  89  89  89  89  89 204  0
170        C98  0.7700  89  89  89  89  89  89 204  0
171        H98  0.4600 255 204 204 255 204 204 204  0
172        C97  0.7700  89  89  89  89  89  89 204  0
173        H97  0.4600 255 204 204 255 204 204 204  0
174        C96  0.7700  89  89  89  89  89  89 204  0
175        C95  0.7700  89  89  89  89  89  89 204  0
176        H95  0.4600 255 204 204 255 204 204 204  0
177        C94  0.7700  89  89  89  89  89  89 204  0
178        H94  0.4600 255 204 204 255 204 204 204  0
179        C54  0.7700  89  89  89  89  89  89 204  0
180        O22  0.7400 254   3   0 254   3   0 204  0
181        O21  0.7400 254   3   0 254   3   0 204  0
182       C105  0.7700  89  89  89  89  89  89 204  0
183        C88  0.7700  89  89  89  89  89  89 204  0
184        H88  0.4600 255 204 204 255 204 204 204  0
185        C87  0.7700  89  89  89  89  89  89 204  0
186        H87  0.4600 255 204 204 255 204 204 204  0
187        C86  0.7700  89  89  89  89  89  89 204  0
188        C91  0.7700  89  89  89  89  89  89 204  0
189        H91  0.4600 255 204 204 255 204 204 204  0
190        C90  0.7700  89  89  89  89  89  89 204  0
191        H90  0.4600 255 204 204 255 204 204 204  0
192        C89  0.7700  89  89  89  89  89  89 204  0
193        C92  0.7700  89  89  89  89  89  89 204  0
194        H63  0.4600 255 204 204 255 204 204 204  0
195         O7  0.7400 254   3   0 254   3   0 204  0
196        H24  0.4600 255 204 204 255 204 204 204  0
197         O8  0.7400 254   3   0 254   3   0 204  0
198       C23A  0.7700  89  89  89  89  89  89 204  0
199       H23A  0.4600 255 204 204 255 204 204 204  0
200       C22A  0.7700  89  89  89  89  89  89 204  0
201       H22A  0.4600 255 204 204 255 204 204 204  0
202       C25A  0.7700  89  89  89  89  89  89 204  0
203       H25A  0.4600 255 204 204 255 204 204 204  0
204       C26A  0.7700  89  89  89  89  89  89 204  0
205       H26A  0.4600 255 204 204 255 204 204 204  0
206        O4A  0.7400 254   3   0 254   3   0 204  0
207        O3A  0.7400 254   3   0 254   3   0 204  0
208        O19  0.7400 254   3   0 254   3   0 204  0
209        H14  0.4600 255 204 204 255 204 204 204  0
210        O20  0.7400 254   3   0 254   3   0 204  0
211       H103  0.4600 255 204 204 255 204 204 204  0
212       H101  0.4600 255 204 204 255 204 204 204  0
  0 0 0 0 0 0
VECTR
 0 0 0 0 0
VECTT
 0 0 0 0 0
SPLAN
  0   0   0   0
LBLAT
 -1
LBLSP
 -1
DLATM
 -1
DLBND
 -1
DLPLY
 -1
PLN2D
  0   0   0   0
ATOMT
  1         Hf  1.5900 180 179  89 180 179  89 204
  2          O  0.7400 254   3   0 254   3   0 204
  3          C  0.7700  89  89  89  89  89  89 204
  4          H  0.4600 255 204 204 255 204 204 204
  0 0 0 0 0 0
SCENE
 0.915346 -0.401261 -0.033650  0.000000
 0.090161  0.122789  0.988329  0.000000
-0.392446 -0.907696  0.148573  0.000000
 0.000000  0.000000  0.000000  1.000000
  0.000   0.000
  0.000
  1.967
HBOND 0 2

STYLE
DISPF 37753664
MODEL   0  0  0
SURFS   0  1  1
SECTS  32  0
FORMS   0  1
ATOMS   0  0  1
BONDS   1
POLYS   1
VECTS 1.000000
FORMP
  1  1.0   0   0   0
ATOMP
 24  24   0  50  2.0   0
BONDP
  1  16  0.250  2.000 127 127 127
POLYP
 204 1  1.000 180 180 180
ISURF
  1   1         15   0  64   0 250 125
  2   1          4   0 128   0 100  50
  3   1          3   0 255   0  80  40
  4   1          2   0 255 172  50  25
  5   1        1.3 128 255 255  30  15
  0   0   0   0
TEX3P
  1  0.00000E+00  1.00000E+00
SECTP
  1  0.00000E+00  1.00000E+00  0.00000E+00  0.00000E+00  0.00000E+00  0.00000E+00
CONTR
 0.1 -1 1 1 10 -1 2 5
 2 1 2 1
   0   0   0
   0   0   0
   0   0   0
   0   0   0
HKLPP
 192 1  1.000 255   0 255
UCOLP
   0   1  1.000   0   0   0
COMPS 1
LABEL 1    12  1.000 0
PROJT 0  0.962
BKGRC
 255 255 255
DPTHQ 1 -0.5000  3.5000
LIGHT0 1
 1.000000  0.000000  0.000000  0.000000
 0.000000  1.000000  0.000000  0.000000
 0.000000  0.000000  1.000000  0.000000
 0.000000  0.000000  0.000000  1.000000
 0.000000  0.000000 20.000000  0.000000
 0.000000  0.000000 -1.000000
  26  26  26 255
 179 179 179 255
 255 255 255 255
LIGHT1
 1.000000  0.000000  0.000000  0.000000
 0.000000  1.000000  0.000000  0.000000
 0.000000  0.000000  1.000000  0.000000
 0.000000  0.000000  0.000000  1.000000
 0.000000  0.000000 20.000000  0.000000
 0.000000  0.000000 -1.000000
   0   0   0   0
   0   0   0   0
   0   0   0   0
LIGHT2
 1.000000  0.000000  0.000000  0.000000
 0.000000  1.000000  0.000000  0.000000
 0.000000  0.000000  1.000000  0.000000
 0.000000  0.000000  0.000000  1.000000
 0.000000  0.000000 20.000000  0.000000
 0.000000  0.000000 -1.000000
   0   0   0   0
   0   0   0   0
   0   0   0   0
LIGHT3
 1.000000  0.000000  0.000000  0.000000
 0.000000  1.000000  0.000000  0.000000
 0.000000  0.000000  1.000000  0.000000
 0.000000  0.000000  0.000000  1.000000
 0.000000  0.000000 20.000000  0.000000
 0.000000  0.000000 -1.000000
   0   0   0   0
   0   0   0   0
   0   0   0   0
SECCL 0

TEXCL 0

ATOMM
 204 204 204 255
  25.600
BONDM
 255 255 255 255
 128.000
POLYM
 255 255 255 255
 128.000
SURFM
   0   0   0 255
 128.000
FORMM
 255 255 255 255
 128.000
HKLPM
 255 255 255 255
 128.000
