# Supplementary material for: Unlocking New Topologies in Zr-Based Metal–Organic Frameworks by Combining Linker Flexibility and Building Block Disorder
Source: J Am Chem Soc. 2023 Apr 26;145(18):10051–60. doi: 10.1021/jacs.2c13731 (PMC10176567; doi:10.1021/jacs.2c13731)
Supplement: Supplementary file 1 — ja2c13731_si_001.zip [file ja2c13731_si_001.zip › 2206543.vesta]

#VESTA_FORMAT_VERSION 3.5.4


CRYSTAL

TITLE
C138.653 H89.018 Hf6 O28.464

IMPORT_DENSITY 1
+1.000000 2206543.pgrid

GROUP
223 1 P m -3 n
SYMOP
 0.000000  0.000000  0.000000  1  0  0   0  1  0   0  0  1   1
 0.000000  0.000000  0.000000 -1  0  0   0 -1  0   0  0 -1   1
 0.000000  0.000000  0.000000 -1  0  0   0 -1  0   0  0  1   1
 0.000000  0.000000  0.000000  1  0  0   0  1  0   0  0 -1   1
 0.000000  0.000000  0.000000 -1  0  0   0  1  0   0  0 -1   1
 0.000000  0.000000  0.000000  1  0  0   0 -1  0   0  0  1   1
 0.000000  0.000000  0.000000  1  0  0   0 -1  0   0  0 -1   1
 0.000000  0.000000  0.000000 -1  0  0   0  1  0   0  0  1   1
 0.000000  0.000000  0.000000  0  0  1   1  0  0   0  1  0   1
 0.000000  0.000000  0.000000  0  0 -1  -1  0  0   0 -1  0   1
 0.000000  0.000000  0.000000  0  0  1  -1  0  0   0 -1  0   1
 0.000000  0.000000  0.000000  0  0 -1   1  0  0   0  1  0   1
 0.000000  0.000000  0.000000  0  0 -1  -1  0  0   0  1  0   1
 0.000000  0.000000  0.000000  0  0  1   1  0  0   0 -1  0   1
 0.000000  0.000000  0.000000  0  0 -1   1  0  0   0 -1  0   1
 0.000000  0.000000  0.000000  0  0  1  -1  0  0   0  1  0   1
 0.000000  0.000000  0.000000  0  1  0   0  0  1   1  0  0   1
 0.000000  0.000000  0.000000  0 -1  0   0  0 -1  -1  0  0   1
 0.000000  0.000000  0.000000  0 -1  0   0  0  1  -1  0  0   1
 0.000000  0.000000  0.000000  0  1  0   0  0 -1   1  0  0   1
 0.000000  0.000000  0.000000  0  1  0   0  0 -1  -1  0  0   1
 0.000000  0.000000  0.000000  0 -1  0   0  0  1   1  0  0   1
 0.000000  0.000000  0.000000  0 -1  0   0  0 -1   1  0  0   1
 0.000000  0.000000  0.000000  0  1  0   0  0  1  -1  0  0   1
 0.500000  0.500000  0.500000  0  1  0   1  0  0   0  0 -1   1
 0.500000  0.500000  0.500000  0 -1  0  -1  0  0   0  0  1   1
 0.500000  0.500000  0.500000  0 -1  0  -1  0  0   0  0 -1   1
 0.500000  0.500000  0.500000  0  1  0   1  0  0   0  0  1   1
 0.500000  0.500000  0.500000  0  1  0  -1  0  0   0  0  1   1
 0.500000  0.500000  0.500000  0 -1  0   1  0  0   0  0 -1   1
 0.500000  0.500000  0.500000  0 -1  0   1  0  0   0  0  1   1
 0.500000  0.500000  0.500000  0  1  0  -1  0  0   0  0 -1   1
 0.500000  0.500000  0.500000  1  0  0   0  0  1   0 -1  0   1
 0.500000  0.500000  0.500000 -1  0  0   0  0 -1   0  1  0   1
 0.500000  0.500000  0.500000 -1  0  0   0  0  1   0  1  0   1
 0.500000  0.500000  0.500000  1  0  0   0  0 -1   0 -1  0   1
 0.500000  0.500000  0.500000 -1  0  0   0  0 -1   0 -1  0   1
 0.500000  0.500000  0.500000  1  0  0   0  0  1   0  1  0   1
 0.500000  0.500000  0.500000  1  0  0   0  0 -1   0  1  0   1
 0.500000  0.500000  0.500000 -1  0  0   0  0  1   0 -1  0   1
 0.500000  0.500000  0.500000  0  0  1   0  1  0  -1  0  0   1
 0.500000  0.500000  0.500000  0  0 -1   0 -1  0   1  0  0   1
 0.500000  0.500000  0.500000  0  0  1   0 -1  0   1  0  0   1
 0.500000  0.500000  0.500000  0  0 -1   0  1  0  -1  0  0   1
 0.500000  0.500000  0.500000  0  0 -1   0  1  0   1  0  0   1
 0.500000  0.500000  0.500000  0  0  1   0 -1  0  -1  0  0   1
 0.500000  0.500000  0.500000  0  0 -1   0 -1  0  -1  0  0   1
 0.500000  0.500000  0.500000  0  0  1   0  1  0   1  0  0   1
 -1.0 -1.0 -1.0  1 0 0  0 0 0  0 0 0
TRANM 0
 0.000000  0.000000  0.000000  1  0  0   0  1  0   0  0  1
LTRANSL
 -1
 0.000000  0.000000  0.000000  0.000000  0.000000  0.000000
LORIENT
 -1   0   0   0   0
 1.000000  0.000000  0.000000  1.000000  0.000000  0.000000
 0.000000  0.000000  1.000000  0.000000  0.000000  1.000000
LMATRIX
 1.000000  0.000000  0.000000  0.000000
 0.000000  1.000000  0.000000  0.000000
 0.000000  0.000000  1.000000  0.000000
 0.000000  0.000000  0.000000  1.000000
 0.000000  0.000000  0.000000
CELLP
 41.459999  41.459999  41.459999  90.000000  90.000000  90.000000
  0.060000   0.060000   0.060000   0.000000   0.000000   0.000000
STRUC
  1 Hf        Hf1  1.0000   0.958040   0.750000   0.541960   24j     ..2
                            0.000020   0.000000   0.000020  0.00
  2 Hf        Hf2  1.0000   1.000000   0.690540   0.500000   12h mm2 . .
                            0.000000   0.000020   0.000000  0.00
  3  O         O8  1.0000   1.000000   0.724240   0.535850   24k     m..
                            0.000000   0.000140   0.000130  0.00
  4  O         O2  0.8720   0.939640   0.704610   0.560910   48l       1
                            0.000120   0.000130   0.000110  0.00
  5  O         O6  0.8720   0.752040   0.527500   0.906460   48l       1
                            0.000100   0.000110   0.000100  0.00
  6  O         O1  0.8720   0.967860   0.665150   0.534380   48l       1
                            0.000130   0.000140   0.000130  0.00
  7  C        C26  0.8720   0.763900   0.500000   0.859400   24k     m..
                            0.000200   0.000000   0.000200  0.00
  8  C        C27  0.8720   0.755500   0.500000   0.893800   24k     m..
                            0.000200   0.000000   0.000200  0.00
  9  C        C48  0.8720   0.947050   0.676000   0.554660   48l       1
                            0.000180   0.000200   0.000190  0.00
 10  C        C41  0.8720   0.929170   0.650200   0.572710   48l       1
                            0.000180   0.000200   0.000190  0.00
 11  C        C42  0.4360   0.899800   0.659900   0.587800   48l       1
                            0.000300   0.000300   0.000300  0.00
 12  H        H42  0.4360   0.892500   0.681600   0.586900   48l       1
                            0.000000   0.000000   0.000000  0.00
 13  C        C43  0.4360   0.882300   0.636200   0.603700   48l       1
                            0.000400   0.000300   0.000400  0.00
 14  H        H43  0.4360   0.863100   0.641900   0.614700   48l       1
                            0.000000   0.000000   0.000000  0.00
 15  C        C38  0.8720   0.892700   0.604000   0.603900   48l       1
                            0.000200   0.000200   0.000200  0.00
 16  C        C39  0.4360   0.923800   0.596100   0.591500   48l       1
                            0.000300   0.000300   0.000400  0.00
 17  H        H39  0.4360   0.932700   0.575300   0.594900   48l       1
                            0.000000   0.000000   0.000000  0.00
 18  C        C40  0.4360   0.940200   0.618300   0.575400   48l       1
                            0.000300   0.000300   0.000300  0.00
 19  H        H40  0.4360   0.959900   0.612500   0.565300   48l       1
                            0.000000   0.000000   0.000000  0.00
 20  C        C17  0.8720   0.808700   0.500000   0.693900   24k     m..
                            0.000200   0.000000   0.000200  0.00
 21  C        C21  0.4360   0.818900   0.476200   0.714400   48l       1
                            0.000400   0.000400   0.000400  0.00
 22  H        H21  0.4360   0.834300   0.460800   0.707300   48l       1
                            0.000000   0.000000   0.000000  0.00
 23  C        C22  0.4360   0.806700   0.474500   0.745700   48l       1
                            0.000400   0.000400   0.000400  0.00
 24  H        H22  0.4360   0.809100   0.455100   0.757600   48l       1
                            0.000000   0.000000   0.000000  0.00
 25  C        C20  0.8720   0.791500   0.500000   0.759800   24k     m..
                            0.000300   0.000000   0.000300  0.00
 26  C        C19  0.4360   0.783500   0.472900   0.738800   48l       1
                            0.000400   0.000400   0.000300  0.00
 27  H        H19  0.4360   0.771100   0.455200   0.746600   48l       1
                            0.000000   0.000000   0.000000  0.00
 28  C        C18  0.4360   0.794100   0.473400   0.707900   48l       1
                            0.000400   0.000400   0.000300  0.00
 29  H        H18  0.4360   0.791400   0.454500   0.695200   48l       1
                            0.000000   0.000000   0.000000  0.00
 30  C        C25  0.8720   0.769300   0.528180   0.843250   48l       1
                            0.000200   0.000180   0.000170  0.00
 31  H        H25  0.8720   0.766300   0.548000   0.854400   48l       1
                            0.000000   0.000000   0.000000  0.00
 32  C        C16  0.8720   0.813000   0.500000   0.658200   24k     m..
                            0.000300   0.000000   0.000200  0.00
 33  C        C23  0.8720   0.783200   0.500000   0.794400   24k     m..
                            0.000300   0.000000   0.000200  0.00
 34  C        C24  0.8720   0.778800   0.528920   0.811540   48l       1
                            0.000200   0.000190   0.000180  0.00
 35  H        H24  0.8720   0.782400   0.549000   0.801200   48l       1
                            0.000000   0.000000   0.000000  0.00
 36  C        C30  0.4360   0.883900   0.557100   0.642300   48l       1
                            0.000400   0.000300   0.000300  0.00
 37  H        H30  0.4360   0.905700   0.559000   0.649100   48l       1
                            0.000000   0.000000   0.000000  0.00
 38  C        C37  0.4360   0.840900   0.530100   0.613050   48l       1
                            0.000200   0.000190   0.000140  0.00
 39  H        H37  0.4360   0.832700   0.513700   0.599300   48l       1
                            0.000000   0.000000   0.000000  0.00
 40  C        C36  0.4360   0.860200   0.554400   0.600440   48l       1
                            0.000200   0.000200   0.000130  0.00
 41  H        H36  0.4360   0.865200   0.554700   0.578100   48l       1
                            0.000000   0.000000   0.000000  0.00
 42  C        C31  0.8720   0.872220   0.578420   0.620560   48l       1
                            0.000170   0.000160   0.000190  0.00
 43  C        C35  0.4360   0.864900   0.578070   0.653280   48l       1
                            0.000200   0.000180   0.000180  0.00
 44  H        H35  0.4360   0.873100   0.594500   0.667000   48l       1
                            0.000000   0.000000   0.000000  0.00
 45  C        C34  0.4360   0.845600   0.553730   0.665880   48l       1
                            0.000200   0.000190   0.000120  0.00
 46  H        H34  0.4360   0.840600   0.553500   0.688200   48l       1
                            0.000000   0.000000   0.000000  0.00
 47  C        C28  0.8720   0.833333   0.529750   0.645770   48l       1
                            0.000160   0.000140   0.000150  0.00
 48  C        C33  0.4360   0.818700   0.551000   0.624200   48l       1
                            0.000400   0.000300   0.000300  0.00
 49  H        H33  0.4360   0.796600   0.549000   0.618700   48l       1
                            0.000000   0.000000   0.000000  0.00
 50  C        C32  0.4360   0.838300   0.575800   0.611000   48l       1
                            0.000400   0.000400   0.000300  0.00
 51  H        H32  0.4360   0.829400   0.590600   0.596000   48l       1
                            0.000000   0.000000   0.000000  0.00
 52  C        C29  0.4360   0.864900   0.532800   0.655100   48l       1
                            0.000300   0.000300   0.000300  0.00
 53  H        H29  0.4360   0.873800   0.518200   0.670400   48l       1
                            0.000000   0.000000   0.000000  0.00
 54  C        C47  0.4360   0.895400   0.633600   0.615800   48l       1
                            0.000400   0.000300   0.000400  0.00
 55  H        H47  0.4360   0.886300   0.638300   0.636300   48l       1
                            0.000000   0.000000   0.000000  0.00
 56  C        C46  0.4360   0.910900   0.657400   0.599200   48l       1
                            0.000300   0.000300   0.000300  0.00
 57  H        H46  0.4360   0.909000   0.679200   0.606100   48l       1
                            0.000000   0.000000   0.000000  0.00
 58  C        C44  0.4360   0.911700   0.594000   0.575200   48l       1
                            0.000400   0.000300   0.000300  0.00
 59  H        H44  0.4360   0.911600   0.572500   0.567400   48l       1
                            0.000000   0.000000   0.000000  0.00
 60  C        C45  0.4360   0.929200   0.617700   0.560700   48l       1
                            0.000300   0.000300   0.000300  0.00
 61  H        H45  0.4360   0.941800   0.612700   0.542200   48l       1
                            0.000000   0.000000   0.000000  0.00
 62 Hf        Hf3  0.2500   0.532760   0.518180   0.543790   48l       1
                            0.000100   0.000060   0.000070  0.00
 63  C        C13  0.8720   0.780400   0.500000   0.643100   24k     m..
                            0.000300   0.000000   0.000300  0.00
 64  C        C14  0.4360   0.768100   0.474200   0.620500   48l       1
                            0.000400   0.000400   0.000400  0.00
 65  H        H14  0.4360   0.782400   0.457300   0.614700   48l       1
                            0.000000   0.000000   0.000000  0.00
 66  C        C15  0.4360   0.739000   0.473600   0.608400   48l       1
                            0.000400   0.000300   0.000200  0.00
 67  C        C10  0.8720   0.718100   0.500000   0.616700   24k     m..
                            0.000300   0.000000   0.000300  0.00
 68  C        C11  0.4360   0.727200   0.476100   0.636600   48l       1
                            0.000500   0.000500   0.000500  0.00
 69  H        H11  0.4360   0.713100   0.458700   0.641700   48l       1
                            0.000000   0.000000   0.000000  0.00
 70  C        C12  0.4360   0.757800   0.478200   0.649000   48l       1
                            0.000400   0.000500   0.000500  0.00
 71  H        H12  0.4360   0.763600   0.461700   0.663800   48l       1
                            0.000000   0.000000   0.000000  0.00
 72  O         O5  0.3750   0.578100   0.530000   0.560700   48l       1
                            0.000000   0.000000   0.000000  0.00
 73  C         C1  0.8720   0.591600   0.500000   0.557500   24k     m..
                            0.000000   0.000000   0.000000  0.00
 74  C         C8  0.3750   0.671500   0.527900   0.596460   48l       1
                            0.000200   0.000700   0.000120  0.00
 75  C         C9  0.3750   0.635000   0.526300   0.579800   48l       1
                            0.000600   0.000700   0.000300  0.00
 76  C         C7  0.2616   0.649100   0.516500   0.556700   48l       1
                            0.000400   0.000300   0.000400  0.00
 77  C         C2  0.8720   0.623800   0.500000   0.572500   24k     m..
                            0.000300   0.000000   0.000200  0.00
 78  C         C3  0.2354   0.629100   0.484400   0.600800   48l       1
                            0.000600   0.000300   0.000400  0.00
 79  C         C4  0.2354   0.659800   0.484700   0.614100   48l       1
                            0.000500   0.000300   0.000500  0.00
 80  C         C5  0.8720   0.684900   0.500000   0.600200   24k     m..
                            0.000400   0.000000   0.000200  0.00
 81  C         C6  0.2616   0.679800   0.516260   0.571070   48l       1
                            0.000300   0.000090   0.000140  0.00
 82  O         O4  0.2616   0.587500   0.515700   0.530500   48l       1
                            0.000600   0.000300   0.000300  0.00
 83  O         O3  0.2354   0.569000   0.485400   0.571700   48l       1
                            0.000500   0.000300   0.000500  0.00
 84  H         H4  0.2354   0.662900   0.473600   0.633800   48l       1
                            0.001100   0.000500   0.000700  0.00
 85  H         H3  0.2354   0.613200   0.473600   0.611300   48l       1
                            0.001000   0.000500   0.000800  0.00
 86  H         H9  0.3750   0.631000   0.547800   0.579700   48l       1
                            0.001000   0.000900   0.000500  0.00
 87  H         H8  0.3750   0.674200   0.547500   0.599300   48l       1
                            0.000400   0.000900   0.000200  0.00
 88  H         H6  0.2616   0.696100   0.526310   0.561800   48l       1
                            0.000500   0.000140   0.000200  0.00
 89  H         H7  0.2616   0.645400   0.526700   0.538300   48l       1
                            0.001100   0.000500   0.000700  0.00
 90  O        O11  1.0000   1.047360   0.716670   0.500000   24k     m..
                            0.000120   0.000140   0.000000  0.00
 91  O         O9  0.1280   0.971600   0.649900   0.522900   48l       1
                            0.000700   0.000600   0.000500  0.00
 92  H        H9A  0.0640   0.972000   0.653000   0.545100   48l       1
                            0.003000   0.002000   0.000600  0.00
 93  H        H9B  0.1280   0.984400   0.631500   0.523000   48l       1
                            0.001200   0.000800   0.003000  0.00
 94  O        O13  0.1280   0.927400   0.715100   0.570500   48l       1
                            0.000500   0.000700   0.000600  0.00
 95  H       H13A  0.0640   0.915200   0.726800   0.585300   48l       1
                            0.001000   0.000700   0.000900  0.00
 96  H       H13B  0.1280   0.910700   0.706700   0.558100   48l       1
                            0.000900   0.001200   0.000800  0.00
 97  H        H15  0.4360   0.730300   0.457600   0.594800   48l       1
                            0.000900   0.000600   0.000500  0.00
 98  H       H11A  1.0000   1.065400   0.705400   0.500000   24k     m..
                            0.000600   0.000800   0.000000  0.00
  0 0 0 0 0 0 0
THERI 1
  1        Hf1  0.102000
  2        Hf2  0.104733
  3         O8  0.108667
  4         O2  0.111333
  5         O6  0.104667
  6         O1  0.116000
  7        C26  0.104000
  8        C27  0.103333
  9        C48  0.118000
 10        C41  0.123000
 11        C42  0.120333
 12        H42  0.119000
 13        C43  0.120000
 14        H43  0.121000
 15        C38  0.149667
 16        C39  0.120667
 17        H39  0.122000
 18        C40  0.113667
 19        H40  0.080000
 20        C17  0.109333
 21        C21  0.123000
 22        H21  0.124000
 23        C22  0.121000
 24        H22  0.120000
 25        C20  0.132000
 26        C19  0.116333
 27        H19  0.120000
 28        C18  0.118333
 29        H18  0.121000
 30        C25  0.128333
 31        H25  0.128000
 32        C16  0.118333
 33        C23  0.119000
 34        C24  0.136333
 35        H24  0.136000
 36        C30  0.147000
 37        H30  0.148000
 38        C37  0.166667
 39        H37  0.169000
 40        C36  0.165333
 41        H36  0.165000
 42        C31  0.147000
 43        C35  0.146000
 44        H35  0.151000
 45        C34  0.144333
 46        H34  0.147000
 47        C28  0.120667
 48        C33  0.170333
 49        H33  0.170000
 50        C32  0.168333
 51        H32  0.169000
 52        C29  0.151667
 53        H29  0.152000
 54        C47  0.121333
 55        H47  0.122000
 56        C46  0.119667
 57        H46  0.120000
 58        C44  0.122667
 59        H44  0.122000
 60        C45  0.115000
 61        H45  0.110000
 62        Hf3  0.266333
 63        C13  0.149000
 64        C14  0.150667
 65        H14  0.151000
 66        C15  0.151333
 67        C10  0.151667
 68        C11  0.150667
 69        H11  0.151000
 70        C12  0.150667
 71        H12  0.151000
 72         O5  0.199333
 73         C1  0.219667
 74         C8  0.217333
 75         C9  0.217667
 76         C7  0.218000
 77         C2  0.218000
 78         C3  0.217667
 79         C4  0.217333
 80         C5  0.217333
 81         C6  0.217333
 82         O4  0.219667
 83         O3  0.219667
 84         H4  0.219000
 85         H3  0.219000
 86         H9  0.218000
 87         H8  0.217000
 88         H6  0.217000
 89         H7  0.218000
 90        O11  0.111333
 91         O9  0.094667
 92        H9A  0.070000
 93        H9B  0.070000
 94        O13  0.093333
 95       H13A  0.070000
 96       H13B  0.070000
 97        H15  0.150000
 98       H11A  0.117000
  0 0 0
THERT 0
THERM
  1        Hf1    0.09370    0.11860    0.09370    0.00264    0.00137    0.00264
  2        Hf2    0.09070    0.11370    0.10980    0.00000    0.00000    0.00000
  3         O8    0.08600    0.12600    0.11400    0.00000    0.00000    0.00200
  4         O2    0.11300    0.11300    0.10800   -0.00200    0.00900    0.00000
  5         O6    0.12200    0.10500    0.08700   -0.00300    0.00400   -0.00500
  6         O1    0.10900    0.11700    0.12200   -0.00400    0.00300    0.00900
  7        C26    0.13100    0.09200    0.08900    0.00000    0.01100    0.00000
  8        C27    0.12000    0.09700    0.09300    0.00000    0.00400    0.00000
  9        C48    0.10200    0.13100    0.12100   -0.00500    0.00300    0.00800
 10        C41    0.11200    0.13300    0.12400   -0.00200    0.00400    0.01000
 11        C42    0.12100    0.11900    0.12100   -0.00100    0.00400    0.00300
 12        H42    0.00000    0.00000    0.00000    0.00000    0.00000    0.00000
 13        C43    0.12100    0.11900    0.12000    0.00000    0.00600    0.00200
 14        H43    0.00000    0.00000    0.00000    0.00000    0.00000    0.00000
 15        C38    0.15200    0.15000    0.14700   -0.00100    0.02200    0.03400
 16        C39    0.12000    0.12200    0.12000    0.00300    0.00200    0.00800
 17        H39    0.00000    0.00000    0.00000    0.00000    0.00000    0.00000
 18        C40    0.11200    0.11500    0.11400    0.00200    0.00000    0.00600
 19        H40    0.00000    0.00000    0.00000    0.00000    0.00000    0.00000
 20        C17    0.12100    0.10500    0.10200    0.00000    0.02100    0.00000
 21        C21    0.13100    0.11900    0.11900    0.01400    0.02200   -0.00200
 22        H21    0.00000    0.00000    0.00000    0.00000    0.00000    0.00000
 23        C22    0.13200    0.11500    0.11600    0.02000    0.01900    0.00600
 24        H22    0.00000    0.00000    0.00000    0.00000    0.00000    0.00000
 25        C20    0.18700    0.09200    0.11700    0.00000    0.05800    0.00000
 26        C19    0.12400    0.11500    0.11000    0.01700    0.03500    0.02700
 27        H19    0.00000    0.00000    0.00000    0.00000    0.00000    0.00000
 28        C18    0.13200    0.11200    0.11100    0.00800    0.01800    0.00100
 29        H18    0.00000    0.00000    0.00000    0.00000    0.00000    0.00000
 30        C25    0.17000    0.11200    0.10300    0.01100    0.02300   -0.00500
 31        H25    0.00000    0.00000    0.00000    0.00000    0.00000    0.00000
 32        C16    0.14000    0.11100    0.10400    0.00000    0.02700    0.00000
 33        C23    0.16300    0.09500    0.09900    0.00000    0.03600    0.00000
 34        C24    0.17700    0.11200    0.12000   -0.00300    0.02500    0.00700
 35        H24    0.00000    0.00000    0.00000    0.00000    0.00000    0.00000
 36        C30    0.14700    0.14800    0.14600   -0.00400   -0.00200    0.00500
 37        H30    0.00000    0.00000    0.00000    0.00000    0.00000    0.00000
 38        C37    0.17000    0.16400    0.16600   -0.00600    0.00300    0.00000
 39        H37    0.00000    0.00000    0.00000    0.00000    0.00000    0.00000
 40        C36    0.16600    0.16600    0.16400   -0.00400    0.00400    0.00000
 41        H36    0.00000    0.00000    0.00000    0.00000    0.00000    0.00000
 42        C31    0.14800    0.13300    0.16000   -0.02400    0.00100    0.01800
 43        C35    0.14900    0.14600    0.14300   -0.00500    0.00000   -0.00100
 44        H35    0.00000    0.00000    0.00000    0.00000    0.00000    0.00000
 45        C34    0.14700    0.14400    0.14200   -0.00400    0.00100    0.00100
 46        H34    0.00000    0.00000    0.00000    0.00000    0.00000    0.00000
 47        C28    0.14700    0.11600    0.09900   -0.00500    0.02500    0.01000
 48        C33    0.16800    0.17000    0.17300   -0.00100    0.00200    0.00200
 49        H33    0.00000    0.00000    0.00000    0.00000    0.00000    0.00000
 50        C32    0.16800    0.16700    0.17000    0.00000    0.00100    0.00500
 51        H32    0.00000    0.00000    0.00000    0.00000    0.00000    0.00000
 52        C29    0.15100    0.15300    0.15100   -0.00500    0.00100    0.00500
 53        H29    0.00000    0.00000    0.00000    0.00000    0.00000    0.00000
 54        C47    0.12300    0.12100    0.12000    0.00600    0.01200    0.00900
 55        H47    0.00000    0.00000    0.00000    0.00000    0.00000    0.00000
 56        C46    0.12100    0.12000    0.11800    0.00700    0.01200    0.00700
 57        H46    0.00000    0.00000    0.00000    0.00000    0.00000    0.00000
 58        C44    0.12300    0.12100    0.12400    0.00600    0.01200    0.01100
 59        H44    0.00000    0.00000    0.00000    0.00000    0.00000    0.00000
 60        C45    0.11500    0.11600    0.11400    0.00800    0.00900    0.00600
 61        H45    0.00000    0.00000    0.00000    0.00000    0.00000    0.00000
 62        Hf3    0.27900    0.28600    0.23400    0.02640   -0.04250   -0.10430
 63        C13    0.14300    0.14900    0.15500    0.00000    0.00500    0.00000
 64        C14    0.14500    0.15100    0.15600    0.00020    0.00300   -0.00020
 65        H14    0.00000    0.00000    0.00000    0.00000    0.00000    0.00000
 66        C15    0.14500    0.15200    0.15700   -0.00010    0.00300   -0.00040
 67        C10    0.14600    0.15200    0.15700    0.00000    0.00200    0.00000
 68        C11    0.14500    0.15100    0.15600   -0.00030    0.00300    0.00020
 69        H11    0.00000    0.00000    0.00000    0.00000    0.00000    0.00000
 70        C12    0.14500    0.15100    0.15600   -0.00030    0.00400    0.00030
 71        H12    0.00000    0.00000    0.00000    0.00000    0.00000    0.00000
 72         O5    0.16800    0.20500    0.22500   -0.02200    0.00900    0.00800
 73         C1    0.21400    0.21700    0.22800    0.00000   -0.00300    0.00000
 74         C8    0.21200    0.21600    0.22400    0.00020   -0.00200    0.00020
 75         C9    0.21200    0.21600    0.22500    0.00050   -0.00200    0.00030
 76         C7    0.21300    0.21600    0.22500   -0.00010   -0.00300    0.00040
 77         C2    0.21200    0.21600    0.22600    0.00000   -0.00300    0.00000
 78         C3    0.21200    0.21600    0.22500   -0.00020   -0.00300    0.00040
 79         C4    0.21200    0.21600    0.22400    0.00000   -0.00200    0.00040
 80         C5    0.21200    0.21600    0.22400    0.00000   -0.00200    0.00000
 81         C6    0.21200    0.21600    0.22400   -0.00010   -0.00200    0.00040
 82         O4    0.21500    0.21600    0.22800    0.00000   -0.00300    0.00100
 83         O3    0.21300    0.21700    0.22900    0.00000   -0.00300    0.00100
 84         H4    0.00000    0.00000    0.00000    0.00000    0.00000    0.00000
 85         H3    0.00000    0.00000    0.00000    0.00000    0.00000    0.00000
 86         H9    0.00000    0.00000    0.00000    0.00000    0.00000    0.00000
 87         H8    0.00000    0.00000    0.00000    0.00000    0.00000    0.00000
 88         H6    0.00000    0.00000    0.00000    0.00000    0.00000    0.00000
 89         H7    0.00000    0.00000    0.00000    0.00000    0.00000    0.00000
 90        O11    0.09900    0.12000    0.11500    0.00300    0.00000    0.00000
 91         O9    0.09800    0.08800    0.09800    0.00300   -0.00100   -0.00200
 92        H9A    0.00000    0.00000    0.00000    0.00000    0.00000    0.00000
 93        H9B    0.00000    0.00000    0.00000    0.00000    0.00000    0.00000
 94        O13    0.08600    0.10100    0.09300    0.01200    0.00800    0.00500
 95       H13A    0.00000    0.00000    0.00000    0.00000    0.00000    0.00000
 96       H13B    0.00000    0.00000    0.00000    0.00000    0.00000    0.00000
 97        H15    0.00000    0.00000    0.00000    0.00000    0.00000    0.00000
 98       H11A    0.00000    0.00000    0.00000    0.00000    0.00000    0.00000
  0 0 0 0 0 0 0 0
SHAPE
  0       0       0       0   0.000000  0   192   192   192   192
BOUND
       0        1         0        1         0        1
  0   0   0   0  0
SBOND
  1     C     O    0.00000    1.97249  0  2  1  0  1  0.250  2.000 127 127 127
  2     C     C    0.00000    1.89002  0  2  0  0  1  0.250  2.000 127 127 127
  3     C     H    0.00000    1.20000  0  1  0  0  1  0.250  2.000 127 127 127
  4     O     H    0.00000    1.20000  0  1  0  0  1  0.250  2.000 127 127 127
  5     H     O    1.20000    2.10000  0  0  0  0  5  0.250  2.000 127 127 127
  6    Hf     O    0.00000    2.37946  0  1  1  0  1  0.250  2.000 127 127 127
  7     O     O    0.00000    1.70000  0  1  0  0  1  0.250  2.000 127 127 127
  0 0 0 0
SITET
  1        Hf1  1.5900 180 179  89 180 179  89 204  0
  2        Hf2  1.5900 180 179  89 180 179  89 204  0
  3         O8  0.7400 254   3   0 254   3   0 204  0
  4         O2  0.7400 254   3   0 254   3   0 204  0
  5         O6  0.7400 254   3   0 254   3   0 204  0
  6         O1  0.7400 254   3   0 254   3   0 204  0
  7        C26  0.7700  89  89  89  89  89  89 204  0
  8        C27  0.7700  89  89  89  89  89  89 204  0
  9        C48  0.7700  89  89  89  89  89  89 204  0
 10        C41  0.7700  89  89  89  89  89  89 204  0
 11        C42  0.7700  89  89  89  89  89  89 204  0
 12        H42  0.4600 255 204 204 255 204 204 204  0
 13        C43  0.7700  89  89  89  89  89  89 204  0
 14        H43  0.4600 255 204 204 255 204 204 204  0
 15        C38  0.7700  89  89  89  89  89  89 204  0
 16        C39  0.7700  89  89  89  89  89  89 204  0
 17        H39  0.4600 255 204 204 255 204 204 204  0
 18        C40  0.7700  89  89  89  89  89  89 204  0
 19        H40  0.4600 255 204 204 255 204 204 204  0
 20        C17  0.7700  89  89  89  89  89  89 204  0
 21        C21  0.7700  89  89  89  89  89  89 204  0
 22        H21  0.4600 255 204 204 255 204 204 204  0
 23        C22  0.7700  89  89  89  89  89  89 204  0
 24        H22  0.4600 255 204 204 255 204 204 204  0
 25        C20  0.7700  89  89  89  89  89  89 204  0
 26        C19  0.7700  89  89  89  89  89  89 204  0
 27        H19  0.4600 255 204 204 255 204 204 204  0
 28        C18  0.7700  89  89  89  89  89  89 204  0
 29        H18  0.4600 255 204 204 255 204 204 204  0
 30        C25  0.7700  89  89  89  89  89  89 204  0
 31        H25  0.4600 255 204 204 255 204 204 204  0
 32        C16  0.7700  89  89  89  89  89  89 204  0
 33        C23  0.7700  89  89  89  89  89  89 204  0
 34        C24  0.7700  89  89  89  89  89  89 204  0
 35        H24  0.4600 255 204 204 255 204 204 204  0
 36        C30  0.7700  89  89  89  89  89  89 204  0
 37        H30  0.4600 255 204 204 255 204 204 204  0
 38        C37  0.7700  89  89  89  89  89  89 204  0
 39        H37  0.4600 255 204 204 255 204 204 204  0
 40        C36  0.7700  89  89  89  89  89  89 204  0
 41        H36  0.4600 255 204 204 255 204 204 204  0
 42        C31  0.7700  89  89  89  89  89  89 204  0
 43        C35  0.7700  89  89  89  89  89  89 204  0
 44        H35  0.4600 255 204 204 255 204 204 204  0
 45        C34  0.7700  89  89  89  89  89  89 204  0
 46        H34  0.4600 255 204 204 255 204 204 204  0
 47        C28  0.7700  89  89  89  89  89  89 204  0
 48        C33  0.7700  89  89  89  89  89  89 204  0
 49        H33  0.4600 255 204 204 255 204 204 204  0
 50        C32  0.7700  89  89  89  89  89  89 204  0
 51        H32  0.4600 255 204 204 255 204 204 204  0
 52        C29  0.7700  89  89  89  89  89  89 204  0
 53        H29  0.4600 255 204 204 255 204 204 204  0
 54        C47  0.7700  89  89  89  89  89  89 204  0
 55        H47  0.4600 255 204 204 255 204 204 204  0
 56        C46  0.7700  89  89  89  89  89  89 204  0
 57        H46  0.4600 255 204 204 255 204 204 204  0
 58        C44  0.7700  89  89  89  89  89  89 204  0
 59        H44  0.4600 255 204 204 255 204 204 204  0
 60        C45  0.7700  89  89  89  89  89  89 204  0
 61        H45  0.4600 255 204 204 255 204 204 204  0
 62        Hf3  1.5900 180 179  89 180 179  89 204  0
 63        C13  0.7700  89  89  89  89  89  89 204  0
 64        C14  0.7700  89  89  89  89  89  89 204  0
 65        H14  0.4600 255 204 204 255 204 204 204  0
 66        C15  0.7700  89  89  89  89  89  89 204  0
 67        C10  0.7700  89  89  89  89  89  89 204  0
 68        C11  0.7700  89  89  89  89  89  89 204  0
 69        H11  0.4600 255 204 204 255 204 204 204  0
 70        C12  0.7700  89  89  89  89  89  89 204  0
 71        H12  0.4600 255 204 204 255 204 204 204  0
 72         O5  0.7400 254   3   0 254   3   0 204  0
 73         C1  0.7700  89  89  89  89  89  89 204  0
 74         C8  0.7700  89  89  89  89  89  89 204  0
 75         C9  0.7700  89  89  89  89  89  89 204  0
 76         C7  0.7700  89  89  89  89  89  89 204  0
 77         C2  0.7700  89  89  89  89  89  89 204  0
 78         C3  0.7700  89  89  89  89  89  89 204  0
 79         C4  0.7700  89  89  89  89  89  89 204  0
 80         C5  0.7700  89  89  89  89  89  89 204  0
 81         C6  0.7700  89  89  89  89  89  89 204  0
 82         O4  0.7400 254   3   0 254   3   0 204  0
 83         O3  0.7400 254   3   0 254   3   0 204  0
 84         H4  0.4600 255 204 204 255 204 204 204  0
 85         H3  0.4600 255 204 204 255 204 204 204  0
 86         H9  0.4600 255 204 204 255 204 204 204  0
 87         H8  0.4600 255 204 204 255 204 204 204  0
 88         H6  0.4600 255 204 204 255 204 204 204  0
 89         H7  0.4600 255 204 204 255 204 204 204  0
 90        O11  0.7400 254   3   0 254   3   0 204  0
 91         O9  0.7400 254   3   0 254   3   0 204  0
 92        H9A  0.4600 255 204 204 255 204 204 204  0
 93        H9B  0.4600 255 204 204 255 204 204 204  0
 94        O13  0.7400 254   3   0 254   3   0 204  0
 95       H13A  0.4600 255 204 204 255 204 204 204  0
 96       H13B  0.4600 255 204 204 255 204 204 204  0
 97        H15  0.4600 255 204 204 255 204 204 204  0
 98       H11A  0.4600 255 204 204 255 204 204 204  0
  0 0 0 0 0 0
VECTR
 0 0 0 0 0
VECTT
 0 0 0 0 0
SPLAN
  0   0   0   0
LBLAT
 -1
LBLSP
 -1
DLATM
 -1
DLBND
 -1
DLPLY
 -1
PLN2D
  0   0   0   0
ATOMT
  1         Hf  1.5900 180 179  89 180 179  89 204
  2          O  0.7400 254   3   0 254   3   0 204
  3          C  0.7700  89  89  89  89  89  89 204
  4          H  0.4600 255 204 204 255 204 204 204
  0 0 0 0 0 0
SCENE
 0.999707 -0.006778  0.023240  0.000000
 0.010180  0.988703 -0.149542  0.000000
-0.021964  0.149735  0.988482  0.000000
 0.000000  0.000000  0.000000  1.000000
  0.000   0.000
  0.000
  2.566
HBOND 0 2

STYLE
DISPF 37753664
MODEL   0  0  0
SURFS   0  1  1
SECTS  32  0
FORMS   0  1
ATOMS   0  0  1
BONDS   1
POLYS   1
VECTS 1.000000
FORMP
  1  1.0   0   0   0
ATOMP
 24  24   0  50  2.0   0
BONDP
  1  16  0.250  2.000 127 127 127
POLYP
 204 1  1.000 180 180 180
ISURF
  1   1        9.5   0  64   0 200 100
  2   1          7   0 128   0 100  50
  3   1          4   0 255   0 100  50
  4   1        1.7   0 255 147  80  40
  5   1        1.1 128 255 255  40  20
  0   0   0   0
TEX3P
  1  0.00000E+00  1.00000E+00
SECTP
  1  0.00000E+00  1.00000E+00  0.00000E+00  0.00000E+00  0.00000E+00  0.00000E+00
CONTR
 0.1 -1 1 1 10 -1 2 5
 2 1 2 1
   0   0   0
   0   0   0
   0   0   0
   0   0   0
HKLPP
 192 1  1.000 255   0 255
UCOLP
   0   1  1.000   0   0   0
COMPS 1
LABEL 1    12  1.000 0
PROJT 0  0.962
BKGRC
 255 255 255
DPTHQ 1 -0.5000  3.5000
LIGHT0 1
 1.000000  0.000000  0.000000  0.000000
 0.000000  1.000000  0.000000  0.000000
 0.000000  0.000000  1.000000  0.000000
 0.000000  0.000000  0.000000  1.000000
 0.000000  0.000000 20.000000  0.000000
 0.000000  0.000000 -1.000000
  26  26  26 255
 179 179 179 255
 255 255 255 255
LIGHT1
 1.000000  0.000000  0.000000  0.000000
 0.000000  1.000000  0.000000  0.000000
 0.000000  0.000000  1.000000  0.000000
 0.000000  0.000000  0.000000  1.000000
 0.000000  0.000000 20.000000  0.000000
 0.000000  0.000000 -1.000000
   0   0   0   0
   0   0   0   0
   0   0   0   0
LIGHT2
 1.000000  0.000000  0.000000  0.000000
 0.000000  1.000000  0.000000  0.000000
 0.000000  0.000000  1.000000  0.000000
 0.000000  0.000000  0.000000  1.000000
 0.000000  0.000000 20.000000  0.000000
 0.000000  0.000000 -1.000000
   0   0   0   0
   0   0   0   0
   0   0   0   0
LIGHT3
 1.000000  0.000000  0.000000  0.000000
 0.000000  1.000000  0.000000  0.000000
 0.000000  0.000000  1.000000  0.000000
 0.000000  0.000000  0.000000  1.000000
 0.000000  0.000000 20.000000  0.000000
 0.000000  0.000000 -1.000000
   0   0   0   0
   0   0   0   0
   0   0   0   0
SECCL 0

TEXCL 0

ATOMM
 204 204 204 255
  25.600
BONDM
 255 255 255 255
 128.000
POLYM
 255 255 255 255
 128.000
SURFM
   0   0   0 255
 128.000
FORMM
 255 255 255 255
 128.000
HKLPM
 255 255 255 255
 128.000
