# Supplementary material for: Unlocking New Topologies in Zr-Based Metal–Organic Frameworks by Combining Linker Flexibility and Building Block Disorder
Source: J Am Chem Soc. 2023 Apr 26;145(18):10051–60. doi: 10.1021/jacs.2c13731 (PMC10176567; doi:10.1021/jacs.2c13731)
Supplement: Supplementary file 1 — ja2c13731_si_001.zip [file ja2c13731_si_001.zip › 2215758.vesta]

#VESTA_FORMAT_VERSION 3.5.4


CRYSTAL

TITLE
C143.89 H91.588 O28.86 Zr6

IMPORT_DENSITY 1
+1.000000 2215758.pgrid

GROUP
223 1 P m -3 n
SYMOP
 0.000000  0.000000  0.000000  1  0  0   0  1  0   0  0  1   1
 0.000000  0.000000  0.000000 -1  0  0   0 -1  0   0  0 -1   1
 0.000000  0.000000  0.000000 -1  0  0   0 -1  0   0  0  1   1
 0.000000  0.000000  0.000000  1  0  0   0  1  0   0  0 -1   1
 0.000000  0.000000  0.000000 -1  0  0   0  1  0   0  0 -1   1
 0.000000  0.000000  0.000000  1  0  0   0 -1  0   0  0  1   1
 0.000000  0.000000  0.000000  1  0  0   0 -1  0   0  0 -1   1
 0.000000  0.000000  0.000000 -1  0  0   0  1  0   0  0  1   1
 0.000000  0.000000  0.000000  0  0  1   1  0  0   0  1  0   1
 0.000000  0.000000  0.000000  0  0 -1  -1  0  0   0 -1  0   1
 0.000000  0.000000  0.000000  0  0  1  -1  0  0   0 -1  0   1
 0.000000  0.000000  0.000000  0  0 -1   1  0  0   0  1  0   1
 0.000000  0.000000  0.000000  0  0 -1  -1  0  0   0  1  0   1
 0.000000  0.000000  0.000000  0  0  1   1  0  0   0 -1  0   1
 0.000000  0.000000  0.000000  0  0 -1   1  0  0   0 -1  0   1
 0.000000  0.000000  0.000000  0  0  1  -1  0  0   0  1  0   1
 0.000000  0.000000  0.000000  0  1  0   0  0  1   1  0  0   1
 0.000000  0.000000  0.000000  0 -1  0   0  0 -1  -1  0  0   1
 0.000000  0.000000  0.000000  0 -1  0   0  0  1  -1  0  0   1
 0.000000  0.000000  0.000000  0  1  0   0  0 -1   1  0  0   1
 0.000000  0.000000  0.000000  0  1  0   0  0 -1  -1  0  0   1
 0.000000  0.000000  0.000000  0 -1  0   0  0  1   1  0  0   1
 0.000000  0.000000  0.000000  0 -1  0   0  0 -1   1  0  0   1
 0.000000  0.000000  0.000000  0  1  0   0  0  1  -1  0  0   1
 0.500000  0.500000  0.500000  0  1  0   1  0  0   0  0 -1   1
 0.500000  0.500000  0.500000  0 -1  0  -1  0  0   0  0  1   1
 0.500000  0.500000  0.500000  0 -1  0  -1  0  0   0  0 -1   1
 0.500000  0.500000  0.500000  0  1  0   1  0  0   0  0  1   1
 0.500000  0.500000  0.500000  0  1  0  -1  0  0   0  0  1   1
 0.500000  0.500000  0.500000  0 -1  0   1  0  0   0  0 -1   1
 0.500000  0.500000  0.500000  0 -1  0   1  0  0   0  0  1   1
 0.500000  0.500000  0.500000  0  1  0  -1  0  0   0  0 -1   1
 0.500000  0.500000  0.500000  1  0  0   0  0  1   0 -1  0   1
 0.500000  0.500000  0.500000 -1  0  0   0  0 -1   0  1  0   1
 0.500000  0.500000  0.500000 -1  0  0   0  0  1   0  1  0   1
 0.500000  0.500000  0.500000  1  0  0   0  0 -1   0 -1  0   1
 0.500000  0.500000  0.500000 -1  0  0   0  0 -1   0 -1  0   1
 0.500000  0.500000  0.500000  1  0  0   0  0  1   0  1  0   1
 0.500000  0.500000  0.500000  1  0  0   0  0 -1   0  1  0   1
 0.500000  0.500000  0.500000 -1  0  0   0  0  1   0 -1  0   1
 0.500000  0.500000  0.500000  0  0  1   0  1  0  -1  0  0   1
 0.500000  0.500000  0.500000  0  0 -1   0 -1  0   1  0  0   1
 0.500000  0.500000  0.500000  0  0  1   0 -1  0   1  0  0   1
 0.500000  0.500000  0.500000  0  0 -1   0  1  0  -1  0  0   1
 0.500000  0.500000  0.500000  0  0 -1   0  1  0   1  0  0   1
 0.500000  0.500000  0.500000  0  0  1   0 -1  0  -1  0  0   1
 0.500000  0.500000  0.500000  0  0 -1   0 -1  0  -1  0  0   1
 0.500000  0.500000  0.500000  0  0  1   0  1  0   1  0  0   1
 -1.0 -1.0 -1.0  1 0 0  0 0 0  0 0 0
TRANM 0
 0.000000  0.000000  0.000000  1  0  0   0  1  0   0  0  1
LTRANSL
 -1
 0.000000  0.000000  0.000000  0.000000  0.000000  0.000000
LORIENT
 -1   0   0   0   0
 1.000000  0.000000  0.000000  1.000000  0.000000  0.000000
 0.000000  0.000000  1.000000  0.000000  0.000000  1.000000
LMATRIX
 1.000000  0.000000  0.000000  0.000000
 0.000000  1.000000  0.000000  0.000000
 0.000000  0.000000  1.000000  0.000000
 0.000000  0.000000  0.000000  1.000000
 0.000000  0.000000  0.000000
CELLP
 41.509998  41.509998  41.509998  90.000000  90.000000  90.000000
  0.010000   0.010000   0.010000   0.000000   0.000000   0.000000
STRUC
  1 Zr        Zr1  1.0000   0.957940   0.750000   0.542060   24j     ..2
                            0.000020   0.000000   0.000020  0.00
  2 Zr        Zr2  1.0000   1.000000   0.690320   0.500000   12h mm2 . .
                            0.000000   0.000020   0.000000  0.00
  3  O         O8  1.0000   1.000000   0.724380   0.535760   24k     m..
                            0.000000   0.000070   0.000070  0.00
  4  O         O2  0.9050   0.939640   0.703720   0.561060   48l       1
                            0.000080   0.000090   0.000080  0.00
  5  O         O6  0.9050   0.752390   0.527360   0.906490   48l       1
                            0.000050   0.000060   0.000050  0.00
  6  O         O1  0.9050   0.967430   0.665210   0.534510   48l       1
                            0.000070   0.000080   0.000070  0.00
  7  C        C26  0.9050   0.764120   0.500000   0.857980   24k     m..
                            0.000120   0.000000   0.000110  0.00
  8  C        C27  0.9050   0.755060   0.500000   0.893840   24k     m..
                            0.000110   0.000000   0.000110  0.00
  9  C        C48  0.9050   0.946650   0.675450   0.554600   48l       1
                            0.000090   0.000120   0.000090  0.00
 10  C        C41  0.9050   0.928180   0.650280   0.572580   48l       1
                            0.000100   0.000110   0.000100  0.00
 11  C        C42  0.4525   0.897360   0.658900   0.586700   48l       1
                            0.000190   0.000200   0.000200  0.00
 12  H        H42  0.4525   0.889600   0.680400   0.585700   48l       1
                            0.000000   0.000000   0.000000  0.00
 13  C        C43  0.4525   0.879600   0.635400   0.601700   48l       1
                            0.000200   0.000200   0.000200  0.00
 14  H        H43  0.4525   0.859300   0.640500   0.610900   48l       1
                            0.000000   0.000000   0.000000  0.00
 15  C        C38  0.9050   0.891540   0.603730   0.603510   48l       1
                            0.000120   0.000120   0.000120  0.00
 16  C        C39  0.4525   0.921500   0.596000   0.591900   48l       1
                            0.000200   0.000200   0.000200  0.00
 17  H        H39  0.4525   0.929600   0.574800   0.594000   48l       1
                            0.000000   0.000000   0.000000  0.00
 18  C        C40  0.4525   0.939640   0.619230   0.577100   48l       1
                            0.000180   0.000190   0.000200  0.00
 19  H        H40  0.4525   0.960700   0.613900   0.569800   48l       1
                            0.000000   0.000000   0.000000  0.00
 20  C        C17  0.9050   0.808350   0.500000   0.693350   24k     m..
                            0.000150   0.000000   0.000130  0.00
 21  C        C21  0.4525   0.816200   0.476600   0.713500   48l       1
                            0.000300   0.000200   0.000300  0.00
 22  H        H21  0.4525   0.827500   0.458500   0.705200   48l       1
                            0.000000   0.000000   0.000000  0.00
 23  C        C22  0.4525   0.808800   0.477100   0.746600   48l       1
                            0.000400   0.000200   0.000200  0.00
 24  H        H22  0.4525   0.817000   0.460600   0.760100   48l       1
                            0.000000   0.000000   0.000000  0.00
 25  C        C20  0.9050   0.790810   0.500000   0.759230   24k     m..
                            0.000170   0.000000   0.000130  0.00
 26  C        C19  0.4525   0.784500   0.471300   0.740200   48l       1
                            0.000300   0.000200   0.000200  0.00
 27  H        H19  0.4525   0.775100   0.452700   0.749600   48l       1
                            0.000000   0.000000   0.000000  0.00
 28  C        C18  0.4525   0.793000   0.472100   0.707300   48l       1
                            0.000300   0.000200   0.000200  0.00
 29  H        H18  0.4525   0.788600   0.453900   0.694100   48l       1
                            0.000000   0.000000   0.000000  0.00
 30  C        C25  0.9050   0.769190   0.528680   0.842350   48l       1
                            0.000120   0.000090   0.000090  0.00
 31  H        H25  0.9050   0.767300   0.548500   0.853700   48l       1
                            0.000000   0.000000   0.000000  0.00
 32  C        C16  0.9050   0.813340   0.500000   0.656780   24k     m..
                            0.000180   0.000000   0.000140  0.00
 33  C        C23  0.9050   0.781560   0.500000   0.793170   24k     m..
                            0.000140   0.000000   0.000130  0.00
 34  C        C24  0.9050   0.777110   0.528530   0.810110   48l       1
                            0.000120   0.000090   0.000090  0.00
 35  H        H24  0.9050   0.779600   0.548500   0.799200   48l       1
                            0.000000   0.000000   0.000000  0.00
 36  C        C30  0.4525   0.882800   0.557560   0.642510   48l       1
                            0.000200   0.000180   0.000170  0.00
 37  H        H30  0.4525   0.904100   0.559900   0.650500   48l       1
                            0.000000   0.000000   0.000000  0.00
 38  C        C37  0.4525   0.839700   0.529950   0.611860   48l       1
                            0.000140   0.000110   0.000080  0.00
 39  H        H37  0.4525   0.831000   0.513700   0.598300   48l       1
                            0.000000   0.000000   0.000000  0.00
 40  C        C36  0.4525   0.858580   0.554320   0.598780   48l       1
                            0.000140   0.000120   0.000070  0.00
 41  H        H36  0.4525   0.862700   0.554800   0.576300   48l       1
                            0.000000   0.000000   0.000000  0.00
 42  C        C31  0.9050   0.871390   0.578060   0.618630   48l       1
                            0.000090   0.000090   0.000100  0.00
 43  C        C35  0.4525   0.865310   0.577420   0.651550   48l       1
                            0.000120   0.000100   0.000090  0.00
 44  H        H35  0.4525   0.874100   0.593600   0.665100   48l       1
                            0.000000   0.000000   0.000000  0.00
 45  C        C34  0.4525   0.846430   0.553050   0.664630   48l       1
                            0.000130   0.000110   0.000070  0.00
 46  H        H34  0.4525   0.842300   0.552600   0.687100   48l       1
                            0.000000   0.000000   0.000000  0.00
 47  C        C28  0.9050   0.833333   0.529320   0.644780   48l       1
                            0.000100   0.000080   0.000090  0.00
 48  C        C33  0.4525   0.818900   0.548900   0.622600   48l       1
                            0.000200   0.000200   0.000200  0.00
 49  H        H33  0.4525   0.796900   0.546000   0.616900   48l       1
                            0.000000   0.000000   0.000000  0.00
 50  C        C32  0.4525   0.838000   0.574000   0.608430   48l       1
                            0.000200   0.000200   0.000190  0.00
 51  H        H32  0.4525   0.829100   0.587700   0.592500   48l       1
                            0.000000   0.000000   0.000000  0.00
 52  C        C29  0.4525   0.863000   0.534100   0.654400   48l       1
                            0.000200   0.000200   0.000200  0.00
 53  H        H29  0.4525   0.871300   0.520300   0.670700   48l       1
                            0.000000   0.000000   0.000000  0.00
 54  C        C47  0.4525   0.894900   0.632700   0.614600   48l       1
                            0.000200   0.000200   0.000200  0.00
 55  H        H47  0.4525   0.885400   0.637200   0.634900   48l       1
                            0.000000   0.000000   0.000000  0.00
 56  C        C46  0.4525   0.911000   0.657600   0.599460   48l       1
                            0.000200   0.000200   0.000190  0.00
 57  H        H46  0.4525   0.910000   0.679000   0.607500   48l       1
                            0.000000   0.000000   0.000000  0.00
 58  C        C44  0.4525   0.910100   0.595200   0.575800   48l       1
                            0.000300   0.000200   0.000300  0.00
 59  H        H44  0.4525   0.909700   0.573600   0.568400   48l       1
                            0.000000   0.000000   0.000000  0.00
 60  C        C45  0.4525   0.929000   0.617800   0.559100   48l       1
                            0.000200   0.000200   0.000300  0.00
 61  H        H45  0.4525   0.941300   0.612400   0.540500   48l       1
                            0.000000   0.000000   0.000000  0.00
 62  C        C13  0.9050   0.780400   0.500000   0.643100   24k     m..
                            0.000200   0.000000   0.000200  0.00
 63  C        C14  0.4525   0.763400   0.472100   0.622700   48l       1
                            0.000300   0.000300   0.000300  0.00
 64  H        H14  0.4525   0.776100   0.453600   0.618300   48l       1
                            0.000000   0.000000   0.000000  0.00
 65  C        C15  0.4525   0.732600   0.471800   0.610890   48l       1
                            0.000300   0.000300   0.000180  0.00
 66  C        C10  0.9050   0.717400   0.500000   0.617900   24k     m..
                            0.000200   0.000000   0.000200  0.00
 67  C        C11  0.4525   0.725700   0.477300   0.638800   48l       1
                            0.000300   0.000300   0.000300  0.00
 68  H        H11  0.4525   0.710700   0.461200   0.645000   48l       1
                            0.000000   0.000000   0.000000  0.00
 69  C        C12  0.4525   0.755000   0.477400   0.650600   48l       1
                            0.000300   0.000300   0.000300  0.00
 70  H        H12  0.4525   0.760000   0.460900   0.665700   48l       1
                            0.000000   0.000000   0.000000  0.00
 71  O         O5  0.3891   0.577800   0.524300   0.558300   48l       1
                            0.000000   0.000000   0.000000  0.00
 72  C         C1  0.9050   0.591600   0.500000   0.557500   24k     m..
                            0.000000   0.000000   0.000000  0.00
 73  C         C8  0.3891   0.668900   0.528800   0.596220   48l       1
                            0.000200   0.000600   0.000110  0.00
 74  C         C9  0.3891   0.637200   0.525300   0.580500   48l       1
                            0.000400   0.000500   0.000200  0.00
 75  C         C7  0.2715   0.649100   0.515200   0.557500   48l       1
                            0.000400   0.000200   0.000400  0.00
 76  C         C2  0.9050   0.623600   0.500000   0.574200   24k     m..
                            0.000200   0.000000   0.000190  0.00
 77  C         C3  0.2443   0.628800   0.486600   0.602900   48l       1
                            0.000500   0.000200   0.000400  0.00
 78  C         C4  0.2443   0.658600   0.487000   0.617000   48l       1
                            0.000500   0.000200   0.000400  0.00
 79  C         C5  0.9050   0.683200   0.500000   0.603980   24k     m..
                            0.000300   0.000000   0.000190  0.00
 80  C         C6  0.2715   0.679200   0.515190   0.572530   48l       1
                            0.000300   0.000080   0.000160  0.00
 81  O         O4  0.2715   0.594100   0.515900   0.529500   48l       1
                            0.000500   0.000200   0.000300  0.00
 82  O         O3  0.2443   0.568200   0.487500   0.571300   48l       1
                            0.000400   0.000300   0.000400  0.00
 83  H         H4  0.2443   0.659500   0.476000   0.638800   48l       1
                            0.001100   0.000400   0.000700  0.00
 84  H         H3  0.2443   0.611200   0.475500   0.615600   48l       1
                            0.001000   0.000400   0.000800  0.00
 85  H         H9  0.3891   0.630300   0.548300   0.576500   48l       1
                            0.000900   0.000900   0.000500  0.00
 86  H         H8  0.3891   0.675100   0.548600   0.598900   48l       1
                            0.000400   0.000900   0.000200  0.00
 87  H         H6  0.2715   0.696300   0.523780   0.564400   48l       1
                            0.000400   0.000120   0.000200  0.00
 88  H         H7  0.2715   0.645000   0.523800   0.538900   48l       1
                            0.001000   0.000400   0.000700  0.00
 89  O        O11  1.0000   1.047140   0.716540   0.500000   24k     m..
                            0.000070   0.000080   0.000000  0.00
 90  O         O9  0.0950   0.975800   0.649200   0.522800   48l       1
                            0.000600   0.000500   0.000500  0.00
 91  H        H9A  0.0475   0.981900   0.646100   0.544100   48l       1
                            0.001900   0.001500   0.000600  0.00
 92  H        H9B  0.0950   0.983100   0.629700   0.514500   48l       1
                            0.001800   0.000600   0.001400  0.00
 93  O        O13  0.0950   0.932500   0.714100   0.564800   48l       1
                            0.000600   0.000700   0.000500  0.00
 94  H       H13A  0.0475   0.916000   0.701500   0.556200   48l       1
                            0.001000   0.001100   0.001200  0.00
 95  H       H13B  0.0950   0.925800   0.714900   0.586200   48l       1
                            0.001300   0.001900   0.000600  0.00
 96  H        H15  0.4525   0.722100   0.455100   0.599300   48l       1
                            0.000800   0.000600   0.000400  0.00
 97 Zr        Zr3  0.2500   0.517270   0.541840   0.534450   48l       1
                            0.000100   0.000160   0.000180  0.00
 98  H       H11A  1.0000   1.063900   0.704900   0.500000   24k     m..
                            0.000200   0.000200   0.000000  0.00
  0 0 0 0 0 0 0
THERI 1
  1        Zr1  0.113467
  2        Zr2  0.116733
  3         O8  0.120333
  4         O2  0.124600
  5         O6  0.120667
  6         O1  0.132167
  7        C26  0.120667
  8        C27  0.114000
  9        C48  0.128000
 10        C41  0.139000
 11        C42  0.137333
 12        H42  0.150000
 13        C43  0.147000
 14        H43  0.150000
 15        C38  0.156000
 16        C39  0.146333
 17        H39  0.150000
 18        C40  0.132667
 19        H40  0.150000
 20        C17  0.144333
 21        C21  0.166333
 22        H21  0.160000
 23        C22  0.167000
 24        H22  0.160000
 25        C20  0.143333
 26        C19  0.152667
 27        H19  0.160000
 28        C18  0.156000
 29        H18  0.160000
 30        C25  0.149000
 31        H25  0.150000
 32        C16  0.151667
 33        C23  0.133333
 34        C24  0.149667
 35        H24  0.150000
 36        C30  0.146333
 37        H30  0.160000
 38        C37  0.175000
 39        H37  0.160000
 40        C36  0.166667
 41        H36  0.160000
 42        C31  0.160000
 43        C35  0.156667
 44        H35  0.160000
 45        C34  0.148333
 46        H34  0.160000
 47        C28  0.153000
 48        C33  0.170333
 49        H33  0.160000
 50        C32  0.167667
 51        H32  0.160000
 52        C29  0.155667
 53        H29  0.160000
 54        C47  0.133000
 55        H47  0.150000
 56        C46  0.131333
 57        H46  0.150000
 58        C44  0.157333
 59        H44  0.150000
 60        C45  0.153333
 61        H45  0.150000
 62        C13  0.181667
 63        C14  0.185667
 64        H14  0.200000
 65        C15  0.187000
 66        C10  0.189000
 67        C11  0.186667
 68        H11  0.200000
 69        C12  0.184667
 70        H12  0.200000
 71         O5  0.268333
 72         C1  0.260000
 73         C8  0.257000
 74         C9  0.257333
 75         C7  0.257333
 76         C2  0.258000
 77         C3  0.257667
 78         C4  0.257000
 79         C5  0.256000
 80         C6  0.256667
 81         O4  0.260333
 82         O3  0.261333
 83         H4  0.250000
 84         H3  0.250000
 85         H9  0.250000
 86         H8  0.250000
 87         H6  0.250000
 88         H7  0.250000
 89        O11  0.127767
 90         O9  0.119667
 91        H9A  0.130000
 92        H9B  0.130000
 93        O13  0.114333
 94       H13A  0.130000
 95       H13B  0.130000
 96        H15  0.200000
 97        Zr3  0.366333
 98       H11A  0.140000
  0 0 0
THERT 0
THERM
  1        Zr1    0.10260    0.13520    0.10260    0.00178    0.00126    0.00178
  2        Zr2    0.10210    0.13090    0.11720    0.00000    0.00000    0.00000
  3         O8    0.10490    0.14100    0.11510    0.00000    0.00000    0.00600
  4         O2    0.12310    0.12800    0.12270    0.00220    0.00060    0.00370
  5         O6    0.14520    0.11970    0.09710   -0.00460    0.00650   -0.00180
  6         O1    0.12240    0.14100    0.13310   -0.00340    0.00200    0.01260
  7        C26    0.13800    0.12300    0.10100    0.00000    0.01300    0.00000
  8        C27    0.13200    0.10900    0.10100    0.00000    0.00900    0.00000
  9        C48    0.11900    0.14300    0.12200   -0.00500    0.00440    0.01100
 10        C41    0.13500    0.14300    0.13900   -0.00400    0.01200    0.00600
 11        C42    0.13500    0.13900    0.13800   -0.00200    0.01600    0.00800
 12        H42    0.00000    0.00000    0.00000    0.00000    0.00000    0.00000
 13        C43    0.14200    0.14700    0.15200   -0.00200    0.01300    0.00100
 14        H43    0.00000    0.00000    0.00000    0.00000    0.00000    0.00000
 15        C38    0.17200    0.14100    0.15500   -0.00100    0.03600    0.02200
 16        C39    0.14400    0.14700    0.14800    0.00500    0.00100    0.01300
 17        H39    0.00000    0.00000    0.00000    0.00000    0.00000    0.00000
 18        C40    0.12600    0.13500    0.13700    0.00300   -0.00200    0.01800
 19        H40    0.00000    0.00000    0.00000    0.00000    0.00000    0.00000
 20        C17    0.18200    0.12600    0.12500    0.00000    0.05300    0.00000
 21        C21    0.24100    0.11500    0.14300    0.00400    0.08400    0.01500
 22        H21    0.00000    0.00000    0.00000    0.00000    0.00000    0.00000
 23        C22    0.25300    0.10900    0.13900    0.01900    0.04900    0.02800
 24        H22    0.00000    0.00000    0.00000    0.00000    0.00000    0.00000
 25        C20    0.19000    0.11300    0.12700    0.00000    0.05500    0.00000
 26        C19    0.21300    0.11900    0.12600   -0.05300    0.05800   -0.01300
 27        H19    0.00000    0.00000    0.00000    0.00000    0.00000    0.00000
 28        C18    0.21800    0.11900    0.13100   -0.04400    0.07800   -0.02000
 29        H18    0.00000    0.00000    0.00000    0.00000    0.00000    0.00000
 30        C25    0.20500    0.12200    0.12000    0.01700    0.03800    0.00180
 31        H25    0.00000    0.00000    0.00000    0.00000    0.00000    0.00000
 32        C16    0.18800    0.13300    0.13400    0.00000    0.04800    0.00000
 33        C23    0.16500    0.11500    0.12000    0.00000    0.03500    0.00000
 34        C24    0.19500    0.12000    0.13400    0.01100    0.04300    0.01600
 35        H24    0.00000    0.00000    0.00000    0.00000    0.00000    0.00000
 36        C30    0.14500    0.15300    0.14100   -0.00800    0.00800    0.01300
 37        H30    0.00000    0.00000    0.00000    0.00000    0.00000    0.00000
 38        C37    0.18600    0.17100    0.16800   -0.02000    0.02000   -0.00100
 39        H37    0.00000    0.00000    0.00000    0.00000    0.00000    0.00000
 40        C36    0.17900    0.16500    0.15600   -0.01200    0.01000   -0.00500
 41        H36    0.00000    0.00000    0.00000    0.00000    0.00000    0.00000
 42        C31    0.17200    0.14500    0.16300   -0.01600    0.03800    0.01900
 43        C35    0.16700    0.15300    0.15000   -0.00800    0.01500    0.00100
 44        H35    0.00000    0.00000    0.00000    0.00000    0.00000    0.00000
 45        C34    0.15800    0.14800    0.13900   -0.00200    0.00900    0.00600
 46        H34    0.00000    0.00000    0.00000    0.00000    0.00000    0.00000
 47        C28    0.20200    0.13800    0.11900    0.00600    0.04900    0.01700
 48        C33    0.16300    0.17300    0.17500    0.00000    0.01100    0.01300
 49        H33    0.00000    0.00000    0.00000    0.00000    0.00000    0.00000
 50        C32    0.16700    0.16700    0.16900   -0.00300    0.01100    0.01600
 51        H32    0.00000    0.00000    0.00000    0.00000    0.00000    0.00000
 52        C29    0.15800    0.15700    0.15200   -0.00300    0.00600    0.01200
 53        H29    0.00000    0.00000    0.00000    0.00000    0.00000    0.00000
 54        C47    0.13800    0.13700    0.12400   -0.00900    0.00900   -0.00500
 55        H47    0.00000    0.00000    0.00000    0.00000    0.00000    0.00000
 56        C46    0.13500    0.13600    0.12300   -0.00700    0.00900   -0.00300
 57        H46    0.00000    0.00000    0.00000    0.00000    0.00000    0.00000
 58        C44    0.16700    0.14900    0.15600   -0.01000    0.01000   -0.00800
 59        H44    0.00000    0.00000    0.00000    0.00000    0.00000    0.00000
 60        C45    0.15800    0.14400    0.15800   -0.00100    0.01700   -0.00900
 61        H45    0.00000    0.00000    0.00000    0.00000    0.00000    0.00000
 62        C13    0.19100    0.17300    0.18100    0.00000    0.03600    0.00000
 63        C14    0.19500    0.17600    0.18600   -0.00050    0.03200   -0.00020
 64        H14    0.00000    0.00000    0.00000    0.00000    0.00000    0.00000
 65        C15    0.19500    0.17800    0.18800   -0.00050    0.03000   -0.00090
 66        C10    0.19600    0.18000    0.19100    0.00000    0.02900    0.00000
 67        C11    0.19400    0.17800    0.18800   -0.00100    0.03100    0.00080
 68        H11    0.00000    0.00000    0.00000    0.00000    0.00000    0.00000
 69        C12    0.19300    0.17600    0.18500   -0.00080    0.03300    0.00050
 70        H12    0.00000    0.00000    0.00000    0.00000    0.00000    0.00000
 71         O5    0.25500    0.27000    0.28000   -0.02300   -0.00900   -0.00400
 72         C1    0.25800    0.25900    0.26300    0.00000    0.00700    0.00000
 73         C8    0.25500    0.25700    0.25900   -0.00010    0.00700    0.00020
 74         C9    0.25500    0.25700    0.26000    0.00050    0.00700    0.00060
 75         C7    0.25600    0.25700    0.25900   -0.00020    0.00700   -0.00020
 76         C2    0.25600    0.25800    0.26000    0.00000    0.00700    0.00000
 77         C3    0.25600    0.25700    0.26000   -0.00040    0.00600    0.00030
 78         C4    0.25500    0.25700    0.25900   -0.00040    0.00600    0.00050
 79         C5    0.25400    0.25600    0.25800    0.00000    0.00600    0.00000
 80         C6    0.25500    0.25600    0.25900    0.00000    0.00700    0.00000
 81         O4    0.25900    0.25900    0.26300   -0.00100    0.00700    0.00100
 82         O3    0.26000    0.26000    0.26400    0.00000    0.00800    0.00100
 83         H4    0.00000    0.00000    0.00000    0.00000    0.00000    0.00000
 84         H3    0.00000    0.00000    0.00000    0.00000    0.00000    0.00000
 85         H9    0.00000    0.00000    0.00000    0.00000    0.00000    0.00000
 86         H8    0.00000    0.00000    0.00000    0.00000    0.00000    0.00000
 87         H6    0.00000    0.00000    0.00000    0.00000    0.00000    0.00000
 88         H7    0.00000    0.00000    0.00000    0.00000    0.00000    0.00000
 89        O11    0.11310    0.14400    0.12620    0.00490    0.00000    0.00000
 90         O9    0.11400    0.11900    0.12600    0.00300   -0.02700    0.00200
 91        H9A    0.00000    0.00000    0.00000    0.00000    0.00000    0.00000
 92        H9B    0.00000    0.00000    0.00000    0.00000    0.00000    0.00000
 93        O13    0.12000    0.10600    0.11700    0.01600   -0.00800   -0.00300
 94       H13A    0.00000    0.00000    0.00000    0.00000    0.00000    0.00000
 95       H13B    0.00000    0.00000    0.00000    0.00000    0.00000    0.00000
 96        H15    0.00000    0.00000    0.00000    0.00000    0.00000    0.00000
 97        Zr3    0.30100    0.31700    0.48100   -0.16000    0.12800   -0.11300
 98       H11A    0.00000    0.00000    0.00000    0.00000    0.00000    0.00000
  0 0 0 0 0 0 0 0
SHAPE
  0       0       0       0   0.000000  0   192   192   192   192
BOUND
       0        1         0        1         0        1
  0   0   0   0  0
SBOND
  1     C     O    0.00000    1.97249  0  2  1  0  1  0.250  2.000 127 127 127
  2     C     C    0.00000    1.89002  0  2  0  0  1  0.250  2.000 127 127 127
  3     C     H    0.00000    1.20000  0  1  0  0  1  0.250  2.000 127 127 127
  4     O     H    0.00000    1.20000  0  1  0  0  1  0.250  2.000 127 127 127
  5     H     O    1.20000    2.10000  0  0  0  0  5  0.250  2.000 127 127 127
  6     O     O    0.00000    1.70000  0  1  0  0  1  0.250  2.000 127 127 127
  7    Zr     O    0.00000    3.09651  0  1  1  0  1  0.250  2.000 127 127 127
  0 0 0 0
SITET
  1        Zr1  1.6000   0 255   0   0 255   0 204  0
  2        Zr2  1.6000   0 255   0   0 255   0 204  0
  3         O8  0.7400 254   3   0 254   3   0 204  0
  4         O2  0.7400 254   3   0 254   3   0 204  0
  5         O6  0.7400 254   3   0 254   3   0 204  0
  6         O1  0.7400 254   3   0 254   3   0 204  0
  7        C26  0.7700  89  89  89  89  89  89 204  0
  8        C27  0.7700  89  89  89  89  89  89 204  0
  9        C48  0.7700  89  89  89  89  89  89 204  0
 10        C41  0.7700  89  89  89  89  89  89 204  0
 11        C42  0.7700  89  89  89  89  89  89 204  0
 12        H42  0.4600 255 204 204 255 204 204 204  0
 13        C43  0.7700  89  89  89  89  89  89 204  0
 14        H43  0.4600 255 204 204 255 204 204 204  0
 15        C38  0.7700  89  89  89  89  89  89 204  0
 16        C39  0.7700  89  89  89  89  89  89 204  0
 17        H39  0.4600 255 204 204 255 204 204 204  0
 18        C40  0.7700  89  89  89  89  89  89 204  0
 19        H40  0.4600 255 204 204 255 204 204 204  0
 20        C17  0.7700  89  89  89  89  89  89 204  0
 21        C21  0.7700  89  89  89  89  89  89 204  0
 22        H21  0.4600 255 204 204 255 204 204 204  0
 23        C22  0.7700  89  89  89  89  89  89 204  0
 24        H22  0.4600 255 204 204 255 204 204 204  0
 25        C20  0.7700  89  89  89  89  89  89 204  0
 26        C19  0.7700  89  89  89  89  89  89 204  0
 27        H19  0.4600 255 204 204 255 204 204 204  0
 28        C18  0.7700  89  89  89  89  89  89 204  0
 29        H18  0.4600 255 204 204 255 204 204 204  0
 30        C25  0.7700  89  89  89  89  89  89 204  0
 31        H25  0.4600 255 204 204 255 204 204 204  0
 32        C16  0.7700  89  89  89  89  89  89 204  0
 33        C23  0.7700  89  89  89  89  89  89 204  0
 34        C24  0.7700  89  89  89  89  89  89 204  0
 35        H24  0.4600 255 204 204 255 204 204 204  0
 36        C30  0.7700  89  89  89  89  89  89 204  0
 37        H30  0.4600 255 204 204 255 204 204 204  0
 38        C37  0.7700  89  89  89  89  89  89 204  0
 39        H37  0.4600 255 204 204 255 204 204 204  0
 40        C36  0.7700  89  89  89  89  89  89 204  0
 41        H36  0.4600 255 204 204 255 204 204 204  0
 42        C31  0.7700  89  89  89  89  89  89 204  0
 43        C35  0.7700  89  89  89  89  89  89 204  0
 44        H35  0.4600 255 204 204 255 204 204 204  0
 45        C34  0.7700  89  89  89  89  89  89 204  0
 46        H34  0.4600 255 204 204 255 204 204 204  0
 47        C28  0.7700  89  89  89  89  89  89 204  0
 48        C33  0.7700  89  89  89  89  89  89 204  0
 49        H33  0.4600 255 204 204 255 204 204 204  0
 50        C32  0.7700  89  89  89  89  89  89 204  0
 51        H32  0.4600 255 204 204 255 204 204 204  0
 52        C29  0.7700  89  89  89  89  89  89 204  0
 53        H29  0.4600 255 204 204 255 204 204 204  0
 54        C47  0.7700  89  89  89  89  89  89 204  0
 55        H47  0.4600 255 204 204 255 204 204 204  0
 56        C46  0.7700  89  89  89  89  89  89 204  0
 57        H46  0.4600 255 204 204 255 204 204 204  0
 58        C44  0.7700  89  89  89  89  89  89 204  0
 59        H44  0.4600 255 204 204 255 204 204 204  0
 60        C45  0.7700  89  89  89  89  89  89 204  0
 61        H45  0.4600 255 204 204 255 204 204 204  0
 62        C13  0.7700  89  89  89  89  89  89 204  0
 63        C14  0.7700  89  89  89  89  89  89 204  0
 64        H14  0.4600 255 204 204 255 204 204 204  0
 65        C15  0.7700  89  89  89  89  89  89 204  0
 66        C10  0.7700  89  89  89  89  89  89 204  0
 67        C11  0.7700  89  89  89  89  89  89 204  0
 68        H11  0.4600 255 204 204 255 204 204 204  0
 69        C12  0.7700  89  89  89  89  89  89 204  0
 70        H12  0.4600 255 204 204 255 204 204 204  0
 71         O5  0.7400 254   3   0 254   3   0 204  0
 72         C1  0.7700  89  89  89  89  89  89 204  0
 73         C8  0.7700  89  89  89  89  89  89 204  0
 74         C9  0.7700  89  89  89  89  89  89 204  0
 75         C7  0.7700  89  89  89  89  89  89 204  0
 76         C2  0.7700  89  89  89  89  89  89 204  0
 77         C3  0.7700  89  89  89  89  89  89 204  0
 78         C4  0.7700  89  89  89  89  89  89 204  0
 79         C5  0.7700  89  89  89  89  89  89 204  0
 80         C6  0.7700  89  89  89  89  89  89 204  0
 81         O4  0.7400 254   3   0 254   3   0 204  0
 82         O3  0.7400 254   3   0 254   3   0 204  0
 83         H4  0.4600 255 204 204 255 204 204 204  0
 84         H3  0.4600 255 204 204 255 204 204 204  0
 85         H9  0.4600 255 204 204 255 204 204 204  0
 86         H8  0.4600 255 204 204 255 204 204 204  0
 87         H6  0.4600 255 204 204 255 204 204 204  0
 88         H7  0.4600 255 204 204 255 204 204 204  0
 89        O11  0.7400 254   3   0 254   3   0 204  0
 90         O9  0.7400 254   3   0 254   3   0 204  0
 91        H9A  0.4600 255 204 204 255 204 204 204  0
 92        H9B  0.4600 255 204 204 255 204 204 204  0
 93        O13  0.7400 254   3   0 254   3   0 204  0
 94       H13A  0.4600 255 204 204 255 204 204 204  0
 95       H13B  0.4600 255 204 204 255 204 204 204  0
 96        H15  0.4600 255 204 204 255 204 204 204  0
 97        Zr3  1.6000   0 255   0   0 255   0 204  0
 98       H11A  0.4600 255 204 204 255 204 204 204  0
  0 0 0 0 0 0
VECTR
 0 0 0 0 0
VECTT
 0 0 0 0 0
SPLAN
  0   0   0   0
LBLAT
 -1
LBLSP
 -1
DLATM
 -1
DLBND
 -1
DLPLY
 -1
PLN2D
  0   0   0   0
ATOMT
  1         Zr  1.6000   0 255   0   0 255   0 204
  2          O  0.7400 254   3   0 254   3   0 204
  3          C  0.7700  89  89  89  89  89  89 204
  4          H  0.4600 255 204 204 255 204 204 204
  0 0 0 0 0 0
SCENE
 0.999148 -0.015792  0.038123  0.000000
 0.018120  0.997942 -0.061511  0.000000
-0.037073  0.062150  0.997378  0.000000
 0.000000  0.000000  0.000000  1.000000
  0.000   0.000
  0.000
  1.625
HBOND 0 2

STYLE
DISPF 37753664
MODEL   0  0  0
SURFS   0  1  1
SECTS  32  0
FORMS   0  1
ATOMS   0  0  1
BONDS   1
POLYS   1
VECTS 1.000000
FORMP
  1  1.0   0   0   0
ATOMP
 24  24   0  50  2.0   0
BONDP
  1  16  0.250  2.000 127 127 127
POLYP
 204 1  1.000 180 180 180
ISURF
  1   1        3.4   0  64   0 200 100
  2   1        2.4   0 128   0 100  50
  3   1          2   0 255   0  70  35
  4   1        1.5   0 255 179  70  35
  5   1        1.2 128 255 255  40  20
  0   0   0   0
TEX3P
  1  0.00000E+00  1.00000E+00
SECTP
  1  0.00000E+00  1.00000E+00  0.00000E+00  0.00000E+00  0.00000E+00  0.00000E+00
CONTR
 0.1 -1 1 1 10 -1 2 5
 2 1 2 1
   0   0   0
   0   0   0
   0   0   0
   0   0   0
HKLPP
 192 1  1.000 255   0 255
UCOLP
   0   1  1.000   0   0   0
COMPS 1
LABEL 1    12  1.000 0
PROJT 0  0.962
BKGRC
 255 255 255
DPTHQ 1 -0.5000  3.5000
LIGHT0 1
 1.000000  0.000000  0.000000  0.000000
 0.000000  1.000000  0.000000  0.000000
 0.000000  0.000000  1.000000  0.000000
 0.000000  0.000000  0.000000  1.000000
 0.000000  0.000000 20.000000  0.000000
 0.000000  0.000000 -1.000000
  26  26  26 255
 179 179 179 255
 255 255 255 255
LIGHT1
 1.000000  0.000000  0.000000  0.000000
 0.000000  1.000000  0.000000  0.000000
 0.000000  0.000000  1.000000  0.000000
 0.000000  0.000000  0.000000  1.000000
 0.000000  0.000000 20.000000  0.000000
 0.000000  0.000000 -1.000000
   0   0   0   0
   0   0   0   0
   0   0   0   0
LIGHT2
 1.000000  0.000000  0.000000  0.000000
 0.000000  1.000000  0.000000  0.000000
 0.000000  0.000000  1.000000  0.000000
 0.000000  0.000000  0.000000  1.000000
 0.000000  0.000000 20.000000  0.000000
 0.000000  0.000000 -1.000000
   0   0   0   0
   0   0   0   0
   0   0   0   0
LIGHT3
 1.000000  0.000000  0.000000  0.000000
 0.000000  1.000000  0.000000  0.000000
 0.000000  0.000000  1.000000  0.000000
 0.000000  0.000000  0.000000  1.000000
 0.000000  0.000000 20.000000  0.000000
 0.000000  0.000000 -1.000000
   0   0   0   0
   0   0   0   0
   0   0   0   0
SECCL 0

TEXCL 0

ATOMM
 204 204 204 255
  25.600
BONDM
 255 255 255 255
 128.000
POLYM
 255 255 255 255
 128.000
SURFM
   0   0   0 255
 128.000
FORMM
 255 255 255 255
 128.000
HKLPM
 255 255 255 255
 128.000
